# Supplementary material for: The heterotrimeric G protein β subunit RGB1 is required for seedling formation in rice
Source: Rice (N Y). 2019 Jul 18;12:53. doi: 10.1186/s12284-019-0313-y (PMC6639528; doi:10.1186/s12284-019-0313-y)
Supplement: Supplementary file 7 — Table S2. Genotypes of the seeds in the T0-, T1-, and T2-generation transgenic seedlings. (XLSX 16 kb) [file 12284_2019_313_MOESM7_ESM.xlsx]

## Sheet: T0 Transformations
Table S2.The genotype of RGB1_Cas9 mutant transformations in the T0, T1 and T2 generations.
AA Wild type
Aa RGB1 heterotrimeric mutant
aa rgb1 homozygous mutant
T0 generations
Number of plants	Number of transformations	Genotype
1	SG948-1	AA
2	SG948-2-1	AA
3	SG948-2-2	AA
4	SG948-2-3	Aa
5	SG948-3-1	AA
6	SG948-3-2	AA
7	SG948-4-1	aa(-3bp)
8	SG948-4-2	AA
9	SG948-5	Aa
10	SG948-6-1	Aa
11	SG948-6-2	Aa
12	SG948-7-1	Aa
13	SG948-7-2	Aa
14	SG948-7-3	AA
15	SG948-8-1	Aa
16	SG948-8-2	Aa
17	SG948-9	AA
18	SG948-10-1	AA
19	SG948-10-2	AA
20	SG948-11-1	Aa
21	SG948-11-2	Aa
22	SG948-11-3	Aa
23	SG948-12-1	AA
24	SG948-12-2	AA
25	SG948-13-1	Aa
26	SG948-13-2	Aa
27	SG948-14	AA
28	SG948-15	AA
29	SG948-16	AA
30	SG948-17-1	AA
31	SG948-17-2	AA

## Sheet: T1 seedlings
T1 generations
AA Wild type
Aa RGB1 heterotrimeric mutant
aa rgb1 homozygous mutant
Number of T1 lines	Genotype
SG948-6-1	Aa
SG948-6-2	Aa
SG948-6-3	aa (+3bp)
SG948-6-4	aa (+3bp)
SG948-6-5	Aa
SG948-6-6	Aa
SG948-6-7	Aa
SG948-6-8	Aa
SG948-6-9	Aa
SG948-6-10	aa (+3bp)
SG948-6-11	Aa
SG948-6-12	aa (+3bp)
SG948-6-13	Aa
SG948-6-14	aa (+3bp)
SG948-6-15	aa (+3bp)
SG948-6-16	Aa
SG948-6-17	Aa
SG948-6-18	aa (+3bp)
SG948-6-19	Aa
SG948-6-20	Aa
SG948-8-1	Aa
SG948-8-2	Aa
SG948-8-3	Aa
SG948-8-4	Aa
SG948-8-5	AA
SG948-8-6	Aa
SG948-8-7	Aa
SG948-8-8	Aa
SG948-8-9	Aa
SG948-8-10	Aa
SG948-8-11	Aa
SG948-8-12	AA
SG948-8-13	AA
SG948-8-14	Aa
SG948-8-15	Aa
SG948-8-16	Aa
SG948-8-17	Aa
SG948-8-18	Aa
SG948-8-19	AA
SG948-8-20	Aa
SG948-13-1	Aa
SG948-13-2	AA
SG948-13-3	Aa
SG948-13-4	AA
SG948-13-5	Aa
SG948-13-6	Aa
SG948-13-7	Aa
SG948-13-8	Aa
SG948-13-9	Aa
SG948-13-10	Aa
SG948-13-11	Aa
SG948-13-12	AA
SG948-13-13	Aa
SG948-13-14	Aa
SG948-13-15	Aa
SG948-13-16	Aa
SG948-13-17	Aa
SG948-13-18	Aa
SG948-13-19	AA
SG948-13-20	Aa

## Sheet: T2 seeds from heterozygote
T2 generations
AA Wild type
Aa RGB1 heterotrimeric mutant
aa rgb1 homozygous mutant
Number of T0 generation	Nunmberof T1 generation	Number of seeds	Genotype of T2	Editing type
SG948-6	SG948-6-2 (seedling with leaves)	1	AA
		2	Aa
		3	Aa
		4	AA
	SG948-6-2(seedling without leaves)	1	aa	+1bp
		2	aa	+1bp
		3	aa	+1bp
		4	aa	+1bp
		5	aa	+1bp
		6	aa	+1bp
		7	aa	+1bp
		8	aa	+1bp
SG948-8	SG948-8-2 (seedling with leaves)	1	Aa
		2	AA
		3	AA
		4	Aa
	SG948-8-2 (seedling without leaves)	1	aa	-1bp
		2	aa	-1bp
		3	aa	-1bp
		4	aa	-1bp
		5	aa	-1bp
		7	aa	-1bp
		8	aa	-1bp
SG948-13	SG948-13-3 (with leaves)	1	Aa
		2	Aa
		3	Aa
		4	AA
	SG948-13-3 (without leaves)	1	aa	-11bp
		2	aa	+1bp
		3	aa	-11bp
		4	aa	-11bp
		5	aa	-11bp
		6	aa	+1bp
		7	aa	-11bp
		8	aa	-11bp
