# Supplementary material for: The heterotrimeric G protein β subunit RGB1 is required for seedling formation in rice
Source: Rice (N Y). 2019 Jul 18;12:53. doi: 10.1186/s12284-019-0313-y (PMC6639528; doi:10.1186/s12284-019-0313-y)
Supplement: Supplementary file 9 — Table S4. GO, COG, and KEGG classification tables. (XLSX 77 kb) [file 12284_2019_313_MOESM9_ESM.xlsx]

## Sheet: GO
Table S4 GO, COG and KEGG classification tables
Number	GO ID	Term Type	Description	Ratio_in_study	Ratio_in_pop	Pvalue_uncorrected	Pvalue_corrected
25	GO:0016071	BP	mRNA metabolic process	25/6262	226/20092	1.68154e-10	0
14	GO:0006397	BP	mRNA processing	14/6262	156/20092	2.7141e-10	0
83	GO:0046907	BP	intracellular transport	83/6262	470/20092	3.0863e-10	0
3	GO:0000398	BP	mRNA splicing, via spliceosome	3/6262	85/20092	3.46073e-10	0
90	GO:0051649	BP	establishment of localization in cell	90/6262	485/20092	5.8056e-10	0
6	GO:0000375	BP	RNA splicing, via transesterification reactions	6/6262	97/20092	3.25466e-09	0
62	GO:1902582	BP	single-organism intracellular transport	62/6262	356/20092	4.05523e-09	0
6	GO:0000377	BP	RNA splicing, via transesterification reactions with bulged adenosine as nucleophile	6/6262	95/20092	4.92671e-09	0
9	GO:0034248	BP	regulation of cellular amide metabolic process	9/6262	112/20092	6.97729e-09	0
69	GO:0045184	BP	establishment of protein localization	69/6262	378/20092	1.19613e-08	0
9	GO:0006417	BP	regulation of translation	9/6262	108/20092	1.56519e-08	0
11	GO:0010608	BP	posttranscriptional regulation of gene expression	11/6262	119/20092	2.15566e-08	0
68	GO:0015031	BP	protein transport	68/6262	370/20092	2.32083e-08	0
74	GO:0008104	BP	protein localization	74/6262	389/20092	6.78762e-08	0
45	GO:0006886	BP	intracellular protein transport	45/6262	268/20092	8.49358e-08	0
77	GO:0033036	BP	macromolecule localization	77/6262	397/20092	1.2589e-07	0
62	GO:0055065	BP	metal ion homeostasis	62/6262	112/20092	1.63675e-07	0
21	GO:0008380	BP	RNA splicing	21/6262	159/20092	1.71461e-07	0
7	GO:0006413	BP	translational initiation	7/6262	87/20092	3.14137e-07	0
167	GO:0071554	BP	cell wall organization or biogenesis	167/6262	385/20092	3.75114e-07	0
31	GO:0002181	BP	cytoplasmic translation	31/6262	46/20092	4.98933e-07	0
52	GO:0055076	BP	transition metal ion homeostasis	52/6262	92/20092	6.41474e-07	0.002
487	GO:0006468	BP	protein phosphorylation	487/6262	1302/20092	7.21642e-07	0.002
44	GO:0046916	BP	cellular transition metal ion homeostasis	44/6262	75/20092	1.02303e-06	0.002
67	GO:0042743	BP	hydrogen peroxide metabolic process	67/6262	130/20092	1.42354e-06	0.002
10	GO:0048193	BP	Golgi vesicle transport	10/6262	97/20092	1.53744e-06	0.002
43	GO:0051301	BP	cell division	43/6262	74/20092	1.8119e-06	0.002
66	GO:0042744	BP	hydrogen peroxide catabolic process	66/6262	129/20092	2.22387e-06	0.002
49	GO:0007049	BP	cell cycle	49/6262	88/20092	2.31856e-06	0.002
197	GO:0044712	BP	single-organism catabolic process	197/6262	477/20092	2.36605e-06	0.002
56	GO:0044036	BP	cell wall macromolecule metabolic process	56/6262	105/20092	2.3735e-06	0.002
29	GO:1901137	BP	carbohydrate derivative biosynthetic process	29/6262	183/20092	2.63822e-06	0.002
115	GO:0044265	BP	cellular macromolecule catabolic process	115/6262	522/20092	3.1592e-06	0.002
75	GO:0050801	BP	ion homeostasis	75/6262	152/20092	3.6415e-06	0.002
95	GO:0048878	BP	chemical homeostasis	95/6262	204/20092	4.24021e-06	0.002
53	GO:0016192	BP	vesicle-mediated transport	53/6262	280/20092	4.69271e-06	0.002
40	GO:0090407	BP	organophosphate biosynthetic process	40/6262	227/20092	4.71176e-06	0.002
43	GO:0006260	BP	DNA replication	43/6262	76/20092	4.91286e-06	0.002
47	GO:0006875	BP	cellular metal ion homeostasis	47/6262	85/20092	5.0516e-06	0.002
28	GO:0006091	BP	generation of precursor metabolites and energy	28/6262	175/20092	5.37167e-06	0.002
53	GO:0007017	BP	microtubule-based process	53/6262	99/20092	5.39129e-06	0.002
20	GO:0007018	BP	microtubule-based movement	20/6262	27/20092	5.61199e-06	0.002
96	GO:0009451	BP	RNA modification	96/6262	445/20092	6.21207e-06	0.002
587	GO:0034645	BP	cellular macromolecule biosynthetic process	587/6262	1625/20092	8.7961e-06	0.004
29	GO:1901071	BP	glucosamine-containing compound metabolic process	29/6262	46/20092	8.99133e-06	0.004
16	GO:0006270	BP	DNA replication initiation	16/6262	20/20092	9.51191e-06	0.004
12	GO:0009108	BP	coenzyme biosynthetic process	12/6262	100/20092	1.08389e-05	0.004
73	GO:0072593	BP	reactive oxygen species metabolic process	73/6262	151/20092	1.23388e-05	0.004
36	GO:0006732	BP	coenzyme metabolic process	36/6262	204/20092	1.31267e-05	0.004
2	GO:0034249	BP	negative regulation of cellular amide metabolic process	2/6262	46/20092	1.62034e-05	0.006
110	GO:0090305	BP	nucleic acid phosphodiester bond hydrolysis	110/6262	490/20092	1.65302e-05	0.006
98	GO:0019748	BP	secondary metabolic process	98/6262	217/20092	1.6585e-05	0.006
47	GO:0009117	BP	nucleotide metabolic process	47/6262	248/20092	1.68475e-05	0.006
48	GO:0009664	BP	plant-type cell wall organization	48/6262	90/20092	1.68581e-05	0.006
44	GO:0010383	BP	cell wall polysaccharide metabolic process	44/6262	81/20092	1.77356e-05	0.006
67	GO:0055080	BP	cation homeostasis	67/6262	138/20092	1.89252e-05	0.006
96	GO:0019637	BP	organophosphate metabolic process	96/6262	436/20092	2.15293e-05	0.01
43	GO:0010410	BP	hemicellulose metabolic process	43/6262	79/20092	2.3644e-05	0.016
135	GO:0071555	BP	cell wall organization	135/6262	319/20092	2.42553e-05	0.016
6	GO:0022900	BP	electron transport chain	6/6262	67/20092	2.7208e-05	0.018
55	GO:0006873	BP	cellular ion homeostasis	55/6262	109/20092	2.7252e-05	0.018
140	GO:0045229	BP	external encapsulating structure organization	140/6262	333/20092	2.73356e-05	0.018
28	GO:1901072	BP	glucosamine-containing compound catabolic process	28/6262	45/20092	2.79979e-05	0.02
28	GO:0006030	BP	chitin metabolic process	28/6262	45/20092	2.79979e-05	0.02
28	GO:0006032	BP	chitin catabolic process	28/6262	45/20092	2.79979e-05	0.02
28	GO:0046348	BP	amino sugar catabolic process	28/6262	45/20092	2.79979e-05	0.02
28	GO:0006026	BP	aminoglycan catabolic process	28/6262	45/20092	2.79979e-05	0.02
4	GO:0000956	BP	nuclear-transcribed mRNA catabolic process	4/6262	56/20092	3.08078e-05	0.022
9	GO:0072522	BP	purine-containing compound biosynthetic process	9/6262	81/20092	3.24729e-05	0.022
5	GO:0071806	BP	protein transmembrane transport	5/6262	60/20092	3.53678e-05	0.024
49	GO:0006753	BP	nucleoside phosphate metabolic process	49/6262	252/20092	3.61342e-05	0.024
5	GO:0046129	BP	purine ribonucleoside biosynthetic process	5/6262	61/20092	3.73165e-05	0.024
5	GO:0042451	BP	purine nucleoside biosynthetic process	5/6262	61/20092	3.73165e-05	0.024
2	GO:0017148	BP	negative regulation of translation	2/6262	43/20092	4.02845e-05	0.028
750	GO:0006139	BP	nucleobase-containing compound metabolic process	750/6262	2697/20092	4.75546e-05	0.03
67	GO:0098771	BP	inorganic ion homeostasis	67/6262	141/20092	5.08371e-05	0.034
35	GO:1901136	BP	carbohydrate derivative catabolic process	35/6262	63/20092	6.04363e-05	0.038
6	GO:0009152	BP	purine ribonucleotide biosynthetic process	6/6262	64/20092	6.1168e-05	0.04
2	GO:0043254	BP	regulation of protein complex assembly	2/6262	41/20092	6.22402e-05	0.04
187	GO:0071702	BP	organic substance transport	187/6262	759/20092	6.29869e-05	0.044
21	GO:0006928	BP	movement of cell or subcellular component	21/6262	32/20092	6.87788e-05	0.05
36	GO:0019693	BP	ribose phosphate metabolic process	36/6262	196/20092	6.88059e-05	0.054
29	GO:0006163	BP	purine nucleotide metabolic process	29/6262	166/20092	6.98605e-05	0.054
4	GO:0009168	BP	purine ribonucleoside monophosphate biosynthetic process	4/6262	52/20092	7.04379e-05	0.056
4	GO:0009127	BP	purine nucleoside monophosphate biosynthetic process	4/6262	52/20092	7.04379e-05	0.056
64	GO:0007178	BP	transmembrane receptor protein serine/threonine kinase signaling pathway	64/6262	134/20092	7.1114e-05	0.056
64	GO:0007167	BP	enzyme linked receptor protein signaling pathway	64/6262	134/20092	7.1114e-05	0.056
44	GO:0016042	BP	lipid catabolic process	44/6262	84/20092	7.35542e-05	0.058
63	GO:0055086	BP	nucleobase-containing small molecule metabolic process	63/6262	301/20092	7.40386e-05	0.06
17	GO:0031408	BP	oxylipin biosynthetic process	17/6262	24/20092	7.46379e-05	0.06
17	GO:0031407	BP	oxylipin metabolic process	17/6262	24/20092	7.46379e-05	0.06
808	GO:0046483	BP	heterocycle metabolic process	808/6262	2881/20092	9.11843e-05	0.08
604	GO:0009059	BP	macromolecule biosynthetic process	604/6262	1705/20092	9.19951e-05	0.08
29	GO:0006022	BP	aminoglycan metabolic process	29/6262	50/20092	9.34329e-05	0.08
6	GO:0070646	BP	protein modification by small protein removal	6/6262	63/20092	9.51e-05	0.082
11	GO:0042455	BP	ribonucleoside biosynthetic process	11/6262	86/20092	9.83941e-05	0.084
11	GO:0009163	BP	nucleoside biosynthetic process	11/6262	86/20092	9.83941e-05	0.084
557	GO:0016070	BP	RNA metabolic process	557/6262	2033/20092	9.98696e-05	0.088
11	GO:1901659	BP	glycosyl compound biosynthetic process	11/6262	87/20092	0.000100566	0.09
28	GO:0009150	BP	purine ribonucleotide metabolic process	28/6262	161/20092	0.000105923	0.098
31	GO:0010564	BP	regulation of cell cycle process	31/6262	55/20092	0.000113648	0.104
29	GO:0046128	BP	purine ribonucleoside metabolic process	29/6262	163/20092	0.000123007	0.112
6	GO:0043038	BP	amino acid activation	6/6262	61/20092	0.00013648	0.126
6	GO:0043039	BP	tRNA aminoacylation	6/6262	61/20092	0.00013648	0.126
60	GO:0018193	BP	peptidyl-amino acid modification	60/6262	286/20092	0.00013912	0.132
7	GO:0006164	BP	purine nucleotide biosynthetic process	7/6262	66/20092	0.000144939	0.134
60	GO:0051276	BP	chromosome organization	60/6262	127/20092	0.000156472	0.142
2	GO:0090150	BP	establishment of protein localization to membrane	2/6262	38/20092	0.000157803	0.142
100	GO:0019941	BP	modification-dependent protein catabolic process	100/6262	435/20092	0.000158559	0.144
302	GO:0044281	BP	small molecule metabolic process	302/6262	1152/20092	0.000163156	0.152
102	GO:0043632	BP	modification-dependent macromolecule catabolic process	102/6262	442/20092	0.000177763	0.168
100	GO:0006511	BP	ubiquitin-dependent protein catabolic process	100/6262	434/20092	0.000191585	0.17
38	GO:0072521	BP	purine-containing compound metabolic process	38/6262	197/20092	0.000194873	0.17
34	GO:0009259	BP	ribonucleotide metabolic process	34/6262	182/20092	0.000197025	0.172
36	GO:0009119	BP	ribonucleoside metabolic process	36/6262	190/20092	0.00019737	0.172
18	GO:0071897	BP	DNA biosynthetic process	18/6262	27/20092	0.000197526	0.172
11	GO:0015931	BP	nucleobase-containing compound transport	11/6262	83/20092	0.000201223	0.2
6	GO:0006402	BP	mRNA catabolic process	6/6262	59/20092	0.00020289	0.2
127	GO:0006396	BP	RNA processing	127/6262	532/20092	0.000208718	0.202
6	GO:0006418	BP	tRNA aminoacylation for protein translation	6/6262	60/20092	0.000209501	0.202
8	GO:0009156	BP	ribonucleoside monophosphate biosynthetic process	8/6262	69/20092	0.00021443	0.206
50	GO:0030003	BP	cellular cation homeostasis	50/6262	103/20092	0.000248411	0.214
1	GO:0022904	BP	respiratory electron transport chain	1/6262	30/20092	0.000263875	0.23
104	GO:0030001	BP	metal ion transport	104/6262	247/20092	0.00030547	0.306
570	GO:0016310	BP	phosphorylation	570/6262	1621/20092	0.00034181	0.322
20	GO:0009165	BP	nucleotide biosynthetic process	20/6262	120/20092	0.000348043	0.326
345	GO:0007165	BP	signal transduction	345/6262	946/20092	0.000367888	0.346
12	GO:0009260	BP	ribonucleotide biosynthetic process	12/6262	85/20092	0.000380666	0.35
12	GO:0046390	BP	ribose phosphate biosynthetic process	12/6262	85/20092	0.000380666	0.35
23	GO:0009404	BP	toxin metabolic process	23/6262	39/20092	0.00038115	0.352
57	GO:0055082	BP	cellular chemical homeostasis	57/6262	123/20092	0.000408167	0.38
74	GO:0022402	BP	cell cycle process	74/6262	168/20092	0.000421522	0.39
5	GO:0065002	BP	intracellular protein transmembrane transport	5/6262	51/20092	0.000428942	0.39
4527	GO:0008150	BP	biological_process	4527/6262	14188/20092	0.000445915	0.398
84	GO:0007166	BP	cell surface receptor signaling pathway	84/6262	195/20092	0.000447586	0.398
439	GO:0006950	BP	response to stress	439/6262	1230/20092	0.000471536	0.414
64	GO:0071669	BP	plant-type cell wall organization or biogenesis	64/6262	141/20092	0.000475404	0.418
29	GO:0006040	BP	amino sugar metabolic process	29/6262	53/20092	0.00048537	0.42
3	GO:0051236	BP	establishment of RNA localization	3/6262	40/20092	0.000506658	0.43
3	GO:0050658	BP	RNA transport	3/6262	40/20092	0.000506658	0.43
3	GO:0050657	BP	nucleic acid transport	3/6262	40/20092	0.000506658	0.43
577	GO:0050896	BP	response to stimulus	577/6262	1649/20092	0.000521565	0.436
61	GO:0051186	BP	cofactor metabolic process	61/6262	280/20092	0.000549572	0.448
30	GO:0070727	BP	cellular macromolecule localization	30/6262	160/20092	0.000560061	0.452
24	GO:0010411	BP	xyloglucan metabolic process	24/6262	42/20092	0.000623654	0.49
27	GO:0009161	BP	ribonucleoside monophosphate metabolic process	27/6262	146/20092	0.00062433	0.494
29	GO:0034613	BP	cellular protein localization	29/6262	154/20092	0.000630991	0.498
1	GO:0051028	BP	mRNA transport	1/6262	28/20092	0.000700192	0.53
30	GO:0071103	BP	DNA conformation change	30/6262	56/20092	0.000705209	0.53
32	GO:0042278	BP	purine nucleoside metabolic process	32/6262	166/20092	0.000715258	0.53
152	GO:0006952	BP	defense response	152/6262	388/20092	0.00072344	0.536
21	GO:1901293	BP	nucleoside phosphate biosynthetic process	21/6262	121/20092	0.000749256	0.536
23	GO:0009167	BP	purine ribonucleoside monophosphate metabolic process	23/6262	129/20092	0.000781607	0.54
23	GO:0009126	BP	purine nucleoside monophosphate metabolic process	23/6262	129/20092	0.000781607	0.54
28	GO:1903046	BP	meiotic cell cycle process	28/6262	52/20092	0.000788114	0.54
10	GO:0009124	BP	nucleoside monophosphate biosynthetic process	10/6262	73/20092	0.000863117	0.57
846	GO:0006725	BP	cellular aromatic compound metabolic process	846/6262	2962/20092	0.000869075	0.57
22	GO:0009144	BP	purine nucleoside triphosphate metabolic process	22/6262	125/20092	0.000901664	0.588
22	GO:0009205	BP	purine ribonucleoside triphosphate metabolic process	22/6262	125/20092	0.000901664	0.588
24	GO:0033365	BP	protein localization to organelle	24/6262	132/20092	0.00091072	0.598
6	GO:0052314	BP	phytoalexin metabolic process	6/6262	6/20092	0.000915004	0.598
6	GO:0052315	BP	phytoalexin biosynthetic process	6/6262	6/20092	0.000915004	0.598
6	GO:0009403	BP	toxin biosynthetic process	6/6262	6/20092	0.000915004	0.598
21	GO:0061024	BP	membrane organization	21/6262	119/20092	0.000998498	0.718
1	GO:0015985	BP	energy coupled proton transport, down electrochemical gradient	1/6262	26/20092	0.00110919	0.728
1	GO:0015986	BP	ATP synthesis coupled proton transport	1/6262	26/20092	0.00110919	0.728
865	GO:1901360	BP	organic cyclic compound metabolic process	865/6262	3020/20092	0.00111119	0.728
11	GO:0017038	BP	protein import	11/6262	76/20092	0.00112947	0.73
94	GO:0098869	BP	cellular oxidant detoxification	94/6262	227/20092	0.00113587	0.732
94	GO:0098754	BP	detoxification	94/6262	227/20092	0.00113587	0.732
94	GO:1990748	BP	cellular detoxification	94/6262	227/20092	0.00113587	0.732
139	GO:0042592	BP	homeostatic process	139/6262	354/20092	0.00116069	0.732
24	GO:0009199	BP	ribonucleoside triphosphate metabolic process	24/6262	131/20092	0.00120262	0.736
26	GO:1902580	BP	single-organism cellular localization	26/6262	139/20092	0.00121509	0.736
10	GO:0006401	BP	RNA catabolic process	10/6262	71/20092	0.00121514	0.736
4	GO:0044743	BP	intracellular protein transmembrane import	4/6262	42/20092	0.00134175	0.764
29	GO:0009123	BP	nucleoside monophosphate metabolic process	29/6262	150/20092	0.00137366	0.772
4	GO:0006352	BP	DNA-templated transcription, initiation	4/6262	43/20092	0.00137574	0.772
22	GO:0006334	BP	nucleosome assembly	22/6262	39/20092	0.00141966	0.78
20	GO:0043623	BP	cellular protein complex assembly	20/6262	113/20092	0.0014982	0.786
2	GO:0072657	BP	protein localization to membrane	2/6262	31/20092	0.0015403	0.792
2	GO:0006487	BP	protein N-linked glycosylation	2/6262	31/20092	0.0015403	0.792
22	GO:0072594	BP	establishment of protein localization to organelle	22/6262	121/20092	0.00154527	0.796
33	GO:0016568	BP	chromatin modification	33/6262	165/20092	0.00170064	0.84
157	GO:0043933	BP	macromolecular complex subunit organization	157/6262	617/20092	0.00170509	0.84
26	GO:0009141	BP	nucleoside triphosphate metabolic process	26/6262	136/20092	0.00205535	0.858
26	GO:0010629	BP	negative regulation of gene expression	26/6262	136/20092	0.00205535	0.858
45	GO:0009116	BP	nucleoside metabolic process	45/6262	210/20092	0.00205671	0.858
8	GO:0010256	BP	endomembrane system organization	8/6262	10/20092	0.0020927	0.862
6	GO:0016579	BP	protein deubiquitination	6/6262	51/20092	0.00210911	0.894
11	GO:0070192	BP	chromosome organization involved in meiotic cell cycle	11/6262	16/20092	0.00220658	0.904
11	GO:0045493	BP	xylan catabolic process	11/6262	16/20092	0.00220658	0.904
60	GO:0044550	BP	secondary metabolite biosynthetic process	60/6262	138/20092	0.002267	0.912
2	GO:0006405	BP	RNA export from nucleus	2/6262	30/20092	0.00243187	0.938
32	GO:0051188	BP	cofactor biosynthetic process	32/6262	159/20092	0.00249748	0.94
32	GO:0006399	BP	tRNA metabolic process	32/6262	159/20092	0.00249748	0.94
79	GO:0009605	BP	response to external stimulus	79/6262	190/20092	0.00267742	0.942
8	GO:0044087	BP	regulation of cellular component biogenesis	8/6262	59/20092	0.0027844	0.944
1	GO:0006368	BP	transcription elongation from RNA polymerase II promoter	1/6262	23/20092	0.00290965	0.948
1	GO:0042558	BP	pteridine-containing compound metabolic process	1/6262	23/20092	0.00290965	0.948
1	GO:0006354	BP	DNA-templated transcription, elongation	1/6262	23/20092	0.00290965	0.948
5	GO:0006323	BP	DNA packaging	5/6262	5/20092	0.00293746	0.948
5	GO:0042793	BP	transcription from plastid promoter	5/6262	5/20092	0.00293746	0.948
5	GO:0008356	BP	asymmetric cell division	5/6262	5/20092	0.00293746	0.948
5	GO:0051501	BP	diterpene phytoalexin metabolic process	5/6262	5/20092	0.00293746	0.948
5	GO:0051502	BP	diterpene phytoalexin biosynthetic process	5/6262	5/20092	0.00293746	0.948
5	GO:0030261	BP	chromosome condensation	5/6262	5/20092	0.00293746	0.948
1	GO:0015991	BP	ATP hydrolysis coupled proton transport	1/6262	24/20092	0.00302484	0.976
1	GO:0090662	BP	ATP hydrolysis coupled transmembrane transport	1/6262	24/20092	0.00302484	0.976
1	GO:0015988	BP	energy coupled proton transmembrane transport, against electrochemical gradient	1/6262	24/20092	0.00302484	0.976
21	GO:0044802	BP	single-organism membrane organization	21/6262	114/20092	0.00307525	0.978
127	GO:0006259	BP	DNA metabolic process	127/6262	327/20092	0.00313035	0.978
12	GO:0019953	BP	sexual reproduction	12/6262	18/20092	0.00325877	0.978
12	GO:0009969	BP	xyloglucan biosynthetic process	12/6262	18/20092	0.00325877	0.978
12	GO:0044703	BP	multi-organism reproductive process	12/6262	18/20092	0.00325877	0.978
20	GO:0046034	BP	ATP metabolic process	20/6262	109/20092	0.00348374	0.98
22	GO:0016570	BP	histone modification	22/6262	117/20092	0.00350455	0.98
22	GO:0051172	BP	negative regulation of nitrogen compound metabolic process	22/6262	116/20092	0.00350575	0.98
18	GO:0048638	BP	regulation of developmental growth	18/6262	32/20092	0.00357871	0.98
17	GO:1902600	BP	hydrogen ion transmembrane transport	17/6262	96/20092	0.00385453	0.984
17	GO:0015979	BP	photosynthesis	17/6262	96/20092	0.00385453	0.984
44	GO:0010817	BP	regulation of hormone levels	44/6262	97/20092	0.00399508	0.988
16	GO:2000113	BP	negative regulation of cellular macromolecule biosynthetic process	16/6262	91/20092	0.00435819	0.99
3	GO:0006754	BP	ATP biosynthetic process	3/6262	34/20092	0.00449404	0.992
12	GO:0006586	BP	indolalkylamine metabolic process	12/6262	19/20092	0.00483492	0.996
12	GO:0000003	BP	reproduction	12/6262	19/20092	0.00483492	0.996
12	GO:0006568	BP	tryptophan metabolic process	12/6262	19/20092	0.00483492	0.996
15	GO:0044272	BP	sulfur compound biosynthetic process	15/6262	86/20092	0.00493327	0.996
17	GO:0006839	BP	mitochondrial transport	17/6262	95/20092	0.00518161	0.996
21	GO:0044242	BP	cellular lipid catabolic process	21/6262	40/20092	0.00559137	1
54	GO:1901657	BP	glycosyl compound metabolic process	54/6262	235/20092	0.00570569	1
2	GO:0006289	BP	nucleotide-excision repair	2/6262	27/20092	0.00587797	1
22	GO:0006733	BP	oxidoreduction coenzyme metabolic process	22/6262	113/20092	0.00592229	1
975	GO:0034641	BP	cellular nitrogen compound metabolic process	975/6262	3343/20092	0.00613999	1
17	GO:0042594	BP	response to starvation	17/6262	31/20092	0.00626142	1
17	GO:1901987	BP	regulation of cell cycle phase transition	17/6262	31/20092	0.00626142	1
17	GO:0000027	BP	ribosomal large subunit assembly	17/6262	31/20092	0.00626142	1
17	GO:0003002	BP	regionalization	17/6262	31/20092	0.00626142	1
6	GO:0043543	BP	protein acylation	6/6262	46/20092	0.00635521	1
3	GO:0030433	BP	ER-associated ubiquitin-dependent protein catabolic process	3/6262	32/20092	0.0065332	1
5	GO:0009145	BP	purine nucleoside triphosphate biosynthetic process	5/6262	41/20092	0.00664223	1
5	GO:0009206	BP	purine ribonucleoside triphosphate biosynthetic process	5/6262	41/20092	0.00664223	1
31	GO:0009698	BP	phenylpropanoid metabolic process	31/6262	65/20092	0.00673157	1
14	GO:0055072	BP	iron ion homeostasis	14/6262	24/20092	0.00683043	1
26	GO:0016125	BP	sterol metabolic process	26/6262	53/20092	0.00701904	1
22	GO:0034728	BP	nucleosome organization	22/6262	43/20092	0.0075095	1
22	GO:0009991	BP	response to extracellular stimulus	22/6262	43/20092	0.0075095	1
1	GO:0006760	BP	folic acid-containing compound metabolic process	1/6262	20/20092	0.00759909	1
1	GO:0009767	BP	photosynthetic electron transport chain	1/6262	20/20092	0.00759909	1
1	GO:0000387	BP	spliceosomal snRNP assembly	1/6262	20/20092	0.00759909	1
1	GO:0010109	BP	regulation of photosynthesis	1/6262	21/20092	0.0076486	1
18	GO:0018205	BP	peptidyl-lysine modification	18/6262	96/20092	0.00778648	1
16	GO:0014070	BP	response to organic cyclic compound	16/6262	29/20092	0.00810467	1
7	GO:0006101	BP	citrate metabolic process	7/6262	49/20092	0.00855067	1
7	GO:0006099	BP	tricarboxylic acid cycle	7/6262	49/20092	0.00855067	1
21	GO:0010558	BP	negative regulation of macromolecule biosynthetic process	21/6262	108/20092	0.00884254	1
42	GO:0051641	BP	cellular localization	42/6262	188/20092	0.0088499	1
6	GO:0006473	BP	protein acetylation	6/6262	45/20092	0.00916853	1
195	GO:0006518	BP	peptide metabolic process	195/6262	536/20092	0.00928681	1
2	GO:0031334	BP	positive regulation of protein complex assembly	2/6262	26/20092	0.00934729	1
2	GO:0044089	BP	positive regulation of cellular component biogenesis	2/6262	26/20092	0.00934729	1
4	GO:0060491	BP	regulation of cell projection assembly	4/6262	4/20092	0.00942916	1
4	GO:1900027	BP	regulation of ruffle assembly	4/6262	4/20092	0.00942916	1
4	GO:0040031	BP	snRNA modification	4/6262	4/20092	0.00942916	1
4	GO:0007076	BP	mitotic chromosome condensation	4/6262	4/20092	0.00942916	1
4	GO:0080113	BP	regulation of seed growth	4/6262	4/20092	0.00942916	1
4	GO:0051304	BP	chromosome separation	4/6262	4/20092	0.00942916	1
4	GO:0031344	BP	regulation of cell projection organization	4/6262	4/20092	0.00942916	1
4	GO:0031120	BP	snRNA pseudouridine synthesis	4/6262	4/20092	0.00942916	1
12	GO:0006605	BP	protein targeting	12/6262	71/20092	0.00968289	1
69	GO:0006364	BP	rRNA processing	69/6262	170/20092	0.0097418	1
4	GO:0072655	BP	establishment of protein localization to mitochondrion	4/6262	35/20092	0.00990857	1
4	GO:0070585	BP	protein localization to mitochondrion	4/6262	35/20092	0.00990857	1
4	GO:0006475	BP	internal protein amino acid acetylation	4/6262	35/20092	0.00990857	1
682	GO:0090304	BP	nucleic acid metabolic process	682/6262	2363/20092	0.00996594	1
3	GO:0042398	BP	cellular modified amino acid biosynthetic process	3/6262	31/20092	0.0101531	1
18	GO:0034655	BP	nucleobase-containing compound catabolic process	18/6262	94/20092	0.0102212	1
36	GO:0009734	BP	auxin-activated signaling pathway	36/6262	80/20092	0.0105763	1
129	GO:0051603	BP	proteolysis involved in cellular protein catabolic process	129/6262	498/20092	0.0107738	1
15	GO:0042430	BP	indole-containing compound metabolic process	15/6262	27/20092	0.0108589	1
8	GO:0006888	BP	ER to Golgi vesicle-mediated transport	8/6262	53/20092	0.0109529	1
19	GO:0045491	BP	xylan metabolic process	19/6262	37/20092	0.0118577	1
7	GO:0045017	BP	glycerolipid biosynthetic process	7/6262	48/20092	0.0119998	1
69	GO:0016072	BP	rRNA metabolic process	69/6262	171/20092	0.012592	1
346	GO:0097659	BP	nucleic acid-templated transcription	346/6262	995/20092	0.0126651	1
5	GO:0090224	BP	regulation of spindle organization	5/6262	6/20092	0.0130497	1
5	GO:0016103	BP	diterpenoid catabolic process	5/6262	6/20092	0.0130497	1
5	GO:0045005	BP	DNA-dependent DNA replication maintenance of fidelity	5/6262	6/20092	0.0130497	1
5	GO:0060236	BP	regulation of mitotic spindle organization	5/6262	6/20092	0.0130497	1
5	GO:0045487	BP	gibberellin catabolic process	5/6262	6/20092	0.0130497	1
30	GO:0016569	BP	covalent chromatin modification	30/6262	139/20092	0.0131135	1
7	GO:0010143	BP	cutin biosynthetic process	7/6262	10/20092	0.0132569	1
435	GO:0009056	BP	catabolic process	435/6262	1267/20092	0.0132818	1
6	GO:1990542	BP	mitochondrial transmembrane transport	6/6262	44/20092	0.0133703	1
344	GO:0006351	BP	transcription, DNA-templated	344/6262	990/20092	0.0137398	1
1082	GO:0006807	BP	nitrogen compound metabolic process	1082/6262	3673/20092	0.0137693	1
15	GO:0009267	BP	cellular response to starvation	15/6262	28/20092	0.0138838	1
2	GO:0009735	BP	response to cytokinin	2/6262	24/20092	0.01405	1
5	GO:0046474	BP	glycerophospholipid biosynthetic process	5/6262	39/20092	0.0141674	1
17	GO:0090487	BP	secondary metabolite catabolic process	17/6262	33/20092	0.014499	1
17	GO:0009407	BP	toxin catabolic process	17/6262	33/20092	0.014499	1
84	GO:0006520	BP	cellular amino acid metabolic process	84/6262	336/20092	0.0147469	1
3	GO:0006891	BP	intra-Golgi vesicle-mediated transport	3/6262	29/20092	0.0147877	1
13	GO:0006913	BP	nucleocytoplasmic transport	13/6262	72/20092	0.0151912	1
13	GO:0051169	BP	nuclear transport	13/6262	72/20092	0.0151912	1
17	GO:0043413	BP	macromolecule glycosylation	17/6262	89/20092	0.0154368	1
17	GO:0006486	BP	protein glycosylation	17/6262	89/20092	0.0154368	1
16	GO:1901990	BP	regulation of mitotic cell cycle phase transition	16/6262	30/20092	0.0159843	1
9	GO:0031570	BP	DNA integrity checkpoint	9/6262	14/20092	0.0162105	1
88	GO:0051246	BP	regulation of protein metabolic process	88/6262	348/20092	0.0166444	1
25	GO:0009890	BP	negative regulation of biosynthetic process	25/6262	119/20092	0.0168809	1
25	GO:0031327	BP	negative regulation of cellular biosynthetic process	25/6262	119/20092	0.0168809	1
7	GO:0009142	BP	nucleoside triphosphate biosynthetic process	7/6262	47/20092	0.017008	1
7	GO:0009201	BP	ribonucleoside triphosphate biosynthetic process	7/6262	47/20092	0.017008	1
40	GO:0099402	BP	plant organ development	40/6262	93/20092	0.0179124	1
50	GO:1901565	BP	organonitrogen compound catabolic process	50/6262	121/20092	0.0180045	1
58	GO:0006631	BP	fatty acid metabolic process	58/6262	143/20092	0.0182021	1
14	GO:0000075	BP	cell cycle checkpoint	14/6262	26/20092	0.0182344	1
14	GO:0016101	BP	diterpenoid metabolic process	14/6262	26/20092	0.0182344	1
31	GO:0045861	BP	negative regulation of proteolysis	31/6262	69/20092	0.0183813	1
10	GO:0010212	BP	response to ionizing radiation	10/6262	17/20092	0.0185272	1
18	GO:0071496	BP	cellular response to external stimulus	18/6262	36/20092	0.0187361	1
18	GO:0031668	BP	cellular response to extracellular stimulus	18/6262	36/20092	0.0187361	1
18	GO:0007154	BP	cell communication	18/6262	36/20092	0.0187361	1
159	GO:0043043	BP	peptide biosynthetic process	159/6262	437/20092	0.0187523	1
37	GO:0006749	BP	glutathione metabolic process	37/6262	86/20092	0.0196637	1
155	GO:0006412	BP	translation	155/6262	425/20092	0.0197459	1
52	GO:0000272	BP	polysaccharide catabolic process	52/6262	127/20092	0.0207486	1
32	GO:0007346	BP	regulation of mitotic cell cycle	32/6262	72/20092	0.0209663	1
19	GO:0032508	BP	DNA duplex unwinding	19/6262	38/20092	0.0210175	1
19	GO:0032392	BP	DNA geometric change	19/6262	38/20092	0.0210175	1
113	GO:1901135	BP	carbohydrate derivative metabolic process	113/6262	434/20092	0.0210388	1
4	GO:0016573	BP	histone acetylation	4/6262	32/20092	0.0213791	1
4	GO:0018393	BP	internal peptidyl-lysine acetylation	4/6262	32/20092	0.0213791	1
4	GO:0018394	BP	peptidyl-lysine acetylation	4/6262	32/20092	0.0213791	1
20	GO:0046496	BP	nicotinamide nucleotide metabolic process	20/6262	98/20092	0.0213913	1
38	GO:0006865	BP	amino acid transport	38/6262	89/20092	0.0216358	1
2	GO:0000959	BP	mitochondrial RNA metabolic process	2/6262	22/20092	0.0219105	1
2	GO:0006612	BP	protein targeting to membrane	2/6262	22/20092	0.0219105	1
2	GO:0030150	BP	protein import into mitochondrial matrix	2/6262	22/20092	0.0219105	1
2	GO:0006890	BP	retrograde vesicle-mediated transport, Golgi to ER	2/6262	23/20092	0.0219595	1
2	GO:0006383	BP	transcription from RNA polymerase III promoter	2/6262	23/20092	0.0219595	1
21	GO:0009808	BP	lignin metabolic process	21/6262	44/20092	0.0220511	1
4	GO:0009225	BP	nucleotide-sugar metabolic process	4/6262	33/20092	0.0221042	1
11	GO:0016998	BP	cell wall macromolecule catabolic process	11/6262	19/20092	0.0221848	1
94	GO:0019725	BP	cellular homeostasis	94/6262	247/20092	0.0223375	1
282	GO:0006508	BP	proteolysis	282/6262	1010/20092	0.0234244	1
19	GO:0031667	BP	response to nutrient levels	19/6262	39/20092	0.0235569	1
30	GO:0008202	BP	steroid metabolic process	30/6262	67/20092	0.0237651	1
15	GO:0031114	BP	regulation of microtubule depolymerization	15/6262	29/20092	0.0253267	1
9	GO:0072350	BP	tricarboxylic acid metabolic process	9/6262	53/20092	0.0255493	1
6	GO:0000096	BP	sulfur amino acid metabolic process	6/6262	40/20092	0.0261913	1
80	GO:0032268	BP	regulation of cellular protein metabolic process	80/6262	315/20092	0.027163	1
312	GO:0005975	BP	carbohydrate metabolic process	312/6262	904/20092	0.0274819	1
71	GO:0006357	BP	regulation of transcription from RNA polymerase II promoter	71/6262	282/20092	0.0278222	1
31	GO:0065004	BP	protein-DNA complex assembly	31/6262	71/20092	0.0284884	1
106	GO:0005976	BP	polysaccharide metabolic process	106/6262	285/20092	0.0285691	1
18	GO:0006090	BP	pyruvate metabolic process	18/6262	89/20092	0.0286798	1
5	GO:0016485	BP	protein processing	5/6262	35/20092	0.0289385	1
5	GO:0006338	BP	chromatin remodeling	5/6262	35/20092	0.0289385	1
8	GO:0051168	BP	nuclear export	8/6262	48/20092	0.029006	1
5	GO:0015980	BP	energy derivation by oxidation of organic compounds	5/6262	36/20092	0.0290844	1
224	GO:0006629	BP	lipid metabolic process	224/6262	638/20092	0.0299039	1
3	GO:0036388	BP	pre-replicative complex assembly	3/6262	3/20092	0.030264	1
3	GO:1902299	BP	pre-replicative complex assembly involved in cell cycle DNA replication	3/6262	3/20092	0.030264	1
3	GO:0032776	BP	DNA methylation on cytosine	3/6262	3/20092	0.030264	1
3	GO:0090391	BP	granum assembly	3/6262	3/20092	0.030264	1
3	GO:0090610	BP	bundle sheath cell fate specification	3/6262	3/20092	0.030264	1
3	GO:0006267	BP	pre-replicative complex assembly involved in nuclear cell cycle DNA replication	3/6262	3/20092	0.030264	1
3	GO:0006269	BP	DNA replication, synthesis of RNA primer	3/6262	3/20092	0.030264	1
3	GO:0031145	BP	anaphase-promoting complex-dependent catabolic process	3/6262	3/20092	0.030264	1
3	GO:0090116	BP	C-5 methylation of cytosine	3/6262	3/20092	0.030264	1
14	GO:0008654	BP	phospholipid biosynthetic process	14/6262	72/20092	0.0304381	1
1	GO:0043650	BP	dicarboxylic acid biosynthetic process	1/6262	16/20092	0.0304575	1
1	GO:0009765	BP	photosynthesis, light harvesting	1/6262	16/20092	0.0304575	1
1	GO:0008360	BP	regulation of cell shape	1/6262	16/20092	0.0304575	1
15	GO:0070507	BP	regulation of microtubule cytoskeleton organization	15/6262	30/20092	0.0304993	1
15	GO:0031110	BP	regulation of microtubule polymerization or depolymerization	15/6262	30/20092	0.0304993	1
13	GO:0046274	BP	lignin catabolic process	13/6262	25/20092	0.0305003	1
13	GO:0046271	BP	phenylpropanoid catabolic process	13/6262	25/20092	0.0305003	1
6	GO:0010200	BP	response to chitin	6/6262	9/20092	0.0305296	1
6	GO:0055075	BP	potassium ion homeostasis	6/6262	9/20092	0.0305296	1
6	GO:0010075	BP	regulation of meristem growth	6/6262	9/20092	0.0305296	1
6	GO:0042148	BP	strand invasion	6/6262	9/20092	0.0305296	1
6	GO:0016115	BP	terpenoid catabolic process	6/6262	9/20092	0.0305296	1
6	GO:1904666	BP	regulation of ubiquitin protein ligase activity	6/6262	9/20092	0.0305296	1
6	GO:0000730	BP	DNA recombinase assembly	6/6262	9/20092	0.0305296	1
8	GO:0010243	BP	response to organonitrogen compound	8/6262	13/20092	0.0308092	1
8	GO:0010315	BP	auxin efflux	8/6262	13/20092	0.0308092	1
35	GO:0003333	BP	amino acid transmembrane transport	35/6262	82/20092	0.0308289	1
4	GO:0042886	BP	amide transport	4/6262	31/20092	0.0312631	1
26	GO:0010466	BP	negative regulation of peptidase activity	26/6262	58/20092	0.0322443	1
26	GO:0010951	BP	negative regulation of endopeptidase activity	26/6262	58/20092	0.0322443	1
93	GO:0006979	BP	response to oxidative stress	93/6262	248/20092	0.0324767	1
3	GO:0015833	BP	peptide transport	3/6262	26/20092	0.0328323	1
7	GO:0051274	BP	beta-glucan biosynthetic process	7/6262	44/20092	0.0329128	1
7	GO:0051604	BP	protein maturation	7/6262	44/20092	0.0329128	1
2	GO:0006661	BP	phosphatidylinositol biosynthetic process	2/6262	21/20092	0.0330511	1
2	GO:0032956	BP	regulation of actin cytoskeleton organization	2/6262	21/20092	0.0330511	1
2	GO:0032970	BP	regulation of actin filament-based process	2/6262	21/20092	0.0330511	1
2	GO:0048316	BP	seed development	2/6262	21/20092	0.0330511	1
206	GO:0043603	BP	cellular amide metabolic process	206/6262	585/20092	0.0332728	1
16	GO:0032886	BP	regulation of microtubule-based process	16/6262	32/20092	0.0334401	1
5	GO:0010345	BP	suberin biosynthetic process	5/6262	7/20092	0.0339363	1
5	GO:2000012	BP	regulation of auxin polar transport	5/6262	7/20092	0.0339363	1
5	GO:0080050	BP	regulation of seed development	5/6262	7/20092	0.0339363	1
5	GO:0031118	BP	rRNA pseudouridine synthesis	5/6262	7/20092	0.0339363	1
5	GO:2001252	BP	positive regulation of chromosome organization	5/6262	7/20092	0.0339363	1
15	GO:0018209	BP	peptidyl-serine modification	15/6262	76/20092	0.0342892	1
12	GO:0045930	BP	negative regulation of mitotic cell cycle	12/6262	22/20092	0.0348506	1
26	GO:0052547	BP	regulation of peptidase activity	26/6262	59/20092	0.0352369	1
26	GO:0052548	BP	regulation of endopeptidase activity	26/6262	59/20092	0.0352369	1
33	GO:0006310	BP	DNA recombination	33/6262	77/20092	0.0352576	1
4	GO:0000076	BP	DNA replication checkpoint	4/6262	5/20092	0.035396	1
4	GO:0031058	BP	positive regulation of histone modification	4/6262	5/20092	0.035396	1
4	GO:0000727	BP	double-strand break repair via break-induced replication	4/6262	5/20092	0.035396	1
4	GO:1903310	BP	positive regulation of chromatin modification	4/6262	5/20092	0.035396	1
4	GO:1900424	BP	regulation of defense response to bacterium	4/6262	5/20092	0.035396	1
4	GO:1901984	BP	negative regulation of protein acetylation	4/6262	5/20092	0.035396	1
4	GO:2000757	BP	negative regulation of peptidyl-lysine acetylation	4/6262	5/20092	0.035396	1
4	GO:0035067	BP	negative regulation of histone acetylation	4/6262	5/20092	0.035396	1
4	GO:0009956	BP	radial pattern formation	4/6262	5/20092	0.035396	1
102	GO:0065003	BP	macromolecular complex assembly	102/6262	388/20092	0.0355641	1
26	GO:0044270	BP	cellular nitrogen compound catabolic process	26/6262	117/20092	0.0357019	1
26	GO:0046700	BP	heterocycle catabolic process	26/6262	117/20092	0.0357019	1
27	GO:0040008	BP	regulation of growth	27/6262	61/20092	0.0367406	1
21	GO:0019362	BP	pyridine nucleotide metabolic process	21/6262	99/20092	0.0380762	1
16	GO:0031669	BP	cellular response to nutrient levels	16/6262	33/20092	0.0382268	1
10	GO:0007059	BP	chromosome segregation	10/6262	18/20092	0.0383465	1
10	GO:0000028	BP	ribosomal small subunit assembly	10/6262	18/20092	0.0383465	1
167	GO:0043604	BP	amide biosynthetic process	167/6262	469/20092	0.0385539	1
41	GO:1905039	BP	carboxylic acid transmembrane transport	41/6262	100/20092	0.0393214	1
19	GO:0046939	BP	nucleotide phosphorylation	19/6262	90/20092	0.0400169	1
14	GO:0009742	BP	brassinosteroid mediated signaling pathway	14/6262	28/20092	0.0400973	1
14	GO:0042044	BP	fluid transport	14/6262	28/20092	0.0400973	1
14	GO:0006833	BP	water transport	14/6262	28/20092	0.0400973	1
12	GO:0036065	BP	fucosylation	12/6262	23/20092	0.0405904	1
7	GO:0009691	BP	cytokinin biosynthetic process	7/6262	11/20092	0.0431244	1
7	GO:0046219	BP	indolalkylamine biosynthetic process	7/6262	11/20092	0.0431244	1
7	GO:0008300	BP	isoprenoid catabolic process	7/6262	11/20092	0.0431244	1
7	GO:0000162	BP	tryptophan biosynthetic process	7/6262	11/20092	0.0431244	1
1213	GO:0065007	BP	biological regulation	1213/6262	3726/20092	0.0435636	1
35	GO:1903047	BP	mitotic cell cycle process	35/6262	84/20092	0.0442783	1
35	GO:0007010	BP	cytoskeleton organization	35/6262	84/20092	0.0442783	1
8	GO:0010252	BP	auxin homeostasis	8/6262	14/20092	0.0446173	1
25	GO:0006694	BP	steroid biosynthetic process	25/6262	57/20092	0.044659	1
25	GO:0042445	BP	hormone metabolic process	25/6262	57/20092	0.044659	1
13	GO:0010038	BP	response to metal ion	13/6262	66/20092	0.0458082	1
4	GO:0071482	BP	cellular response to light stimulus	4/6262	30/20092	0.0461359	1
11	GO:0043648	BP	dicarboxylic acid metabolic process	11/6262	59/20092	0.0475295	1
36	GO:0009308	BP	amine metabolic process	36/6262	87/20092	0.0479514	1
40	GO:0009733	BP	response to auxin	40/6262	98/20092	0.0483963	1
1	GO:0042559	BP	pteridine-containing compound biosynthetic process	1/6262	15/20092	0.0484158	1
3	GO:0006497	BP	protein lipidation	3/6262	24/20092	0.0487621	1
3	GO:0019682	BP	glyceraldehyde-3-phosphate metabolic process	3/6262	24/20092	0.0487621	1
3	GO:0006897	BP	endocytosis	3/6262	25/20092	0.0492674	1
10	GO:0010948	BP	negative regulation of cell cycle process	10/6262	19/20092	0.0498607	1
17	GO:0044451	CC	nucleoplasm part	17/6262	180/20092	1.15685e-10	0
4	GO:0005681	CC	spliceosomal complex	4/6262	95/20092	1.81057e-10	0
17	GO:0009579	CC	thylakoid	17/6262	167/20092	2.11471e-10	0
118	GO:0044391	CC	ribosomal subunit	118/6262	226/20092	2.79348e-10	0
62	GO:0022625	CC	cytosolic large ribosomal subunit	62/6262	100/20092	2.83537e-10	0
45	GO:0098796	CC	membrane protein complex	45/6262	396/20092	2.93164e-10	0
72	GO:0005739	CC	mitochondrion	72/6262	425/20092	3.03174e-10	0
97	GO:0044434	CC	chloroplast part	97/6262	535/20092	3.37757e-10	0
178	GO:0009507	CC	chloroplast	178/6262	858/20092	3.43652e-10	0
267	GO:0005576	CC	extracellular region	267/6262	570/20092	3.51444e-10	0
102	GO:0044435	CC	plastid part	102/6262	543/20092	4.40542e-10	0
178	GO:0009536	CC	plastid	178/6262	880/20092	4.46986e-10	0
115	GO:0044445	CC	cytosolic part	115/6262	222/20092	4.95135e-10	0
316	GO:0043234	CC	protein complex	316/6262	1442/20092	5.30598e-10	0
914	GO:0044444	CC	cytoplasmic part	914/6262	3582/20092	7.61544e-10	0
395	GO:0005886	CC	plasma membrane	395/6262	981/20092	1.0764e-09	0
2154	GO:0044424	CC	intracellular part	2154/6262	7577/20092	1.18028e-09	0
510	GO:0032991	CC	macromolecular complex	510/6262	2018/20092	1.55445e-09	0
8	GO:0044455	CC	mitochondrial membrane part	8/6262	110/20092	2.43455e-09	0
73	GO:0015934	CC	large ribosomal subunit	73/6262	129/20092	2.47228e-09	0
47	GO:0044429	CC	mitochondrial part	47/6262	291/20092	4.69662e-09	0
54	GO:0099512	CC	supramolecular fiber	54/6262	89/20092	1.16795e-08	0
54	GO:0099513	CC	polymeric cytoskeletal fiber	54/6262	89/20092	1.16795e-08	0
6	GO:0098798	CC	mitochondrial protein complex	6/6262	93/20092	1.2705e-08	0
60	GO:0044454	CC	nuclear chromosome part	60/6262	104/20092	2.61382e-08	0
24	GO:0009526	CC	plastid envelope	24/6262	181/20092	2.67167e-08	0
50	GO:0005874	CC	microtubule	50/6262	82/20092	2.78984e-08	0
28	GO:0031975	CC	envelope	28/6262	199/20092	3.10398e-08	0
28	GO:0031967	CC	organelle envelope	28/6262	199/20092	3.10398e-08	0
24	GO:0009941	CC	chloroplast envelope	24/6262	179/20092	3.81865e-08	0
21	GO:0009535	CC	chloroplast thylakoid membrane	21/6262	165/20092	4.16485e-08	0
21	GO:0055035	CC	plastid thylakoid membrane	21/6262	165/20092	4.16485e-08	0
43	GO:0044815	CC	DNA packaging complex	43/6262	68/20092	5.44514e-08	0
684	GO:0044446	CC	intracellular organelle part	684/6262	2573/20092	5.6904e-08	0
688	GO:0044422	CC	organelle part	688/6262	2586/20092	6.06997e-08	0
129	GO:0005618	CC	cell wall	129/6262	280/20092	1.59962e-07	0
129	GO:0030312	CC	external encapsulating structure	129/6262	280/20092	1.59962e-07	0
1	GO:0030532	CC	small nuclear ribonucleoprotein complex	1/6262	51/20092	1.66898e-07	0
34	GO:0044436	CC	thylakoid part	34/6262	217/20092	1.88684e-07	0
113	GO:0005829	CC	cytosol	113/6262	534/20092	2.17644e-07	0
1	GO:0097525	CC	spliceosomal snRNP complex	1/6262	50/20092	2.71143e-07	0
5	GO:0098800	CC	inner mitochondrial membrane protein complex	5/6262	76/20092	3.05306e-07	0
163	GO:0044428	CC	nuclear part	163/6262	715/20092	4.9381e-07	0
26	GO:0042651	CC	thylakoid membrane	26/6262	178/20092	5.10096e-07	0
26	GO:0034357	CC	photosynthetic membrane	26/6262	178/20092	5.10096e-07	0
99	GO:0044427	CC	chromosomal part	99/6262	209/20092	8.68802e-07	0.002
3	GO:0000502	CC	proteasome complex	3/6262	61/20092	9.85654e-07	0.002
90	GO:1902494	CC	catalytic complex	90/6262	434/20092	1.00817e-06	0.002
20	GO:0031966	CC	mitochondrial membrane	20/6262	147/20092	1.01306e-06	0.002
39	GO:0000786	CC	nucleosome	39/6262	64/20092	1.01406e-06	0.002
6	GO:0031976	CC	plastid thylakoid	6/6262	75/20092	2.16978e-06	0.002
6	GO:0009534	CC	chloroplast thylakoid	6/6262	75/20092	2.16978e-06	0.002
44	GO:0032993	CC	protein-DNA complex	44/6262	76/20092	2.31901e-06	0.002
20	GO:0019866	CC	organelle inner membrane	20/6262	141/20092	3.95582e-06	0.002
154	GO:0005840	CC	ribosome	154/6262	361/20092	4.01608e-06	0.002
2	GO:0098803	CC	respiratory chain complex	2/6262	48/20092	5.97884e-06	0.002
25	GO:0005875	CC	microtubule associated complex	25/6262	37/20092	6.64812e-06	0.004
9	GO:1990204	CC	oxidoreductase complex	9/6262	87/20092	6.90338e-06	0.004
15	GO:0005871	CC	kinesin complex	15/6262	18/20092	7.30327e-06	0.004
10	GO:0000788	CC	nuclear nucleosome	10/6262	10/20092	8.60497e-06	0.004
304	GO:0043228	CC	non-membrane-bounded organelle	304/6262	790/20092	9.12304e-06	0.004
304	GO:0043232	CC	intracellular non-membrane-bounded organelle	304/6262	790/20092	9.12304e-06	0.004
57	GO:0005694	CC	chromosome	57/6262	111/20092	1.16101e-05	0.004
40	GO:0022627	CC	cytosolic small ribosomal subunit	40/6262	71/20092	1.4124e-05	0.006
17	GO:0005743	CC	mitochondrial inner membrane	17/6262	121/20092	1.83218e-05	0.006
1396	GO:0043227	CC	membrane-bounded organelle	1396/6262	4863/20092	1.97221e-05	0.008
1390	GO:0043231	CC	intracellular membrane-bounded organelle	1390/6262	4840/20092	2.42329e-05	0.016
1	GO:0000932	CC	cytoplasmic mRNA processing body	1/6262	36/20092	3.71865e-05	0.024
48	GO:0009570	CC	chloroplast stroma	48/6262	242/20092	8.54698e-05	0.066
2	GO:0035770	CC	ribonucleoprotein granule	2/6262	40/20092	0.000100385	0.088
2	GO:0036464	CC	cytoplasmic ribonucleoprotein granule	2/6262	40/20092	0.000100385	0.088
25	GO:0031984	CC	organelle subcompartment	25/6262	147/20092	0.0001103	0.1
49	GO:0009532	CC	plastid stroma	49/6262	243/20092	0.000155459	0.142
2	GO:0071013	CC	catalytic step 2 spliceosome	2/6262	39/20092	0.000166953	0.156
67	GO:0044430	CC	cytoskeletal part	67/6262	146/20092	0.000210358	0.202
3	GO:0030117	CC	membrane coat	3/6262	44/20092	0.000221826	0.206
2	GO:0010287	CC	plastoglobule	2/6262	37/20092	0.00025021	0.214
1	GO:0071011	CC	precatalytic spliceosome	1/6262	30/20092	0.000263875	0.23
66	GO:0031225	CC	anchored component of membrane	66/6262	144/20092	0.000270706	0.232
7	GO:0042555	CC	MCM complex	7/6262	7/20092	0.000284988	0.246
4	GO:0044798	CC	nuclear transcription factor complex	4/6262	47/20092	0.000387056	0.356
60	GO:0046658	CC	anchored component of plasma membrane	60/6262	130/20092	0.000392846	0.356
2	GO:1902493	CC	acetyltransferase complex	2/6262	35/20092	0.000398787	0.362
2	GO:0031248	CC	protein acetyltransferase complex	2/6262	35/20092	0.000398787	0.362
1	GO:0016592	CC	mediator complex	1/6262	29/20092	0.000422573	0.39
1	GO:0009522	CC	photosystem I	1/6262	29/20092	0.000422573	0.39
9	GO:0009521	CC	photosystem	9/6262	69/20092	0.000637291	0.508
45	GO:0015935	CC	small ribosomal subunit	45/6262	94/20092	0.000734607	0.536
12	GO:0031301	CC	integral component of organelle membrane	12/6262	83/20092	0.000763165	0.536
12	GO:0031300	CC	intrinsic component of organelle membrane	12/6262	83/20092	0.000763165	0.536
3	GO:0090575	CC	RNA polymerase II transcription factor complex	3/6262	39/20092	0.000778114	0.538
9	GO:0042575	CC	DNA polymerase complex	9/6262	11/20092	0.00078869	0.54
10	GO:0000775	CC	chromosome, centromeric region	10/6262	13/20092	0.000910606	0.588
10	GO:0005832	CC	chaperonin-containing T-complex	10/6262	13/20092	0.000910606	0.588
1	GO:0030176	CC	integral component of endoplasmic reticulum membrane	1/6262	26/20092	0.00110919	0.728
1	GO:0031227	CC	intrinsic component of endoplasmic reticulum membrane	1/6262	26/20092	0.00110919	0.728
1	GO:0097526	CC	spliceosomal tri-snRNP complex	1/6262	27/20092	0.00119862	0.734
190	GO:0031090	CC	organelle membrane	190/6262	734/20092	0.00153032	0.792
7	GO:0098590	CC	plasma membrane region	7/6262	8/20092	0.00165863	0.82
1	GO:0008023	CC	transcription elongation factor complex	1/6262	25/20092	0.001803	0.84
45	GO:0009505	CC	plant-type cell wall	45/6262	98/20092	0.00212291	0.896
77	GO:0048046	CC	apoplast	77/6262	184/20092	0.00229161	0.922
1	GO:0030964	CC	NADH dehydrogenase complex	1/6262	23/20092	0.00290965	0.948
1	GO:0005747	CC	mitochondrial respiratory chain complex I	1/6262	23/20092	0.00290965	0.948
1	GO:0030660	CC	Golgi-associated vesicle membrane	1/6262	23/20092	0.00290965	0.948
1	GO:0045271	CC	respiratory chain complex I	1/6262	23/20092	0.00290965	0.948
5	GO:0000778	CC	condensed nuclear chromosome kinetochore	5/6262	5/20092	0.00293746	0.948
5	GO:0072588	CC	box H/ACA RNP complex	5/6262	5/20092	0.00293746	0.948
5	GO:0031429	CC	box H/ACA snoRNP complex	5/6262	5/20092	0.00293746	0.948
1	GO:0000123	CC	histone acetyltransferase complex	1/6262	24/20092	0.00302484	0.976
1	GO:0005852	CC	eukaryotic translation initiation factor 3 complex	1/6262	22/20092	0.00464696	0.992
6	GO:0033095	CC	aleurone grain	6/6262	7/20092	0.0046951	0.992
61	GO:1990234	CC	transferase complex	61/6262	263/20092	0.0047968	0.996
16	GO:0098687	CC	chromosomal region	16/6262	28/20092	0.00649571	1
76	GO:0009506	CC	plasmodesma	76/6262	187/20092	0.0068134	1
76	GO:0030054	CC	cell junction	76/6262	187/20092	0.0068134	1
76	GO:0005911	CC	cell-cell junction	76/6262	187/20092	0.0068134	1
112	GO:0044459	CC	plasma membrane part	112/6262	291/20092	0.00739302	1
1	GO:1990351	CC	transporter complex	1/6262	21/20092	0.0076486	1
57	GO:0044432	CC	endoplasmic reticulum part	57/6262	244/20092	0.00810311	1
97	GO:0031226	CC	intrinsic component of plasma membrane	97/6262	248/20092	0.00860335	1
2	GO:0005684	CC	U2-type spliceosomal complex	2/6262	26/20092	0.00934729	1
4	GO:0000779	CC	condensed chromosome, centromeric region	4/6262	4/20092	0.00942916	1
4	GO:0000796	CC	condensin complex	4/6262	4/20092	0.00942916	1
4	GO:0009360	CC	DNA polymerase III complex	4/6262	4/20092	0.00942916	1
4	GO:0032587	CC	ruffle membrane	4/6262	4/20092	0.00942916	1
4	GO:0031256	CC	leading edge membrane	4/6262	4/20092	0.00942916	1
4	GO:0031253	CC	cell projection membrane	4/6262	4/20092	0.00942916	1
3	GO:0030120	CC	vesicle coat	3/6262	31/20092	0.0101531	1
11	GO:0044433	CC	cytoplasmic vesicle part	11/6262	66/20092	0.0108601	1
1	GO:0005686	CC	U2 snRNP	1/6262	19/20092	0.0119424	1
1	GO:0033178	CC	proton-transporting two-sector ATPase complex, catalytic domain	1/6262	19/20092	0.0119424	1
1	GO:0033177	CC	proton-transporting two-sector ATPase complex, proton-transporting domain	1/6262	19/20092	0.0119424	1
5	GO:0000777	CC	condensed chromosome kinetochore	5/6262	6/20092	0.0130497	1
5	GO:0005876	CC	spindle microtubule	5/6262	6/20092	0.0130497	1
9	GO:0009523	CC	photosystem II	9/6262	56/20092	0.0136326	1
1612	GO:0043226	CC	organelle	1612/6262	5402/20092	0.0140355	1
58	GO:0044431	CC	Golgi apparatus part	58/6262	242/20092	0.0144834	1
436	GO:0005737	CC	cytoplasm	436/6262	1536/20092	0.014814	1
1606	GO:0043229	CC	intracellular organelle	1606/6262	5379/20092	0.0153049	1
1	GO:0005685	CC	U1 snRNP	1/6262	18/20092	0.019307	1
2	GO:0070469	CC	respiratory chain	2/6262	22/20092	0.0219105	1
2	GO:0005839	CC	proteasome core complex	2/6262	23/20092	0.0219595	1
11	GO:0000790	CC	nuclear chromatin	11/6262	19/20092	0.0221848	1
6	GO:0055029	CC	nuclear DNA-directed RNA polymerase complex	6/6262	40/20092	0.0261913	1
11	GO:0005819	CC	spindle	11/6262	20/20092	0.0285879	1
3	GO:0036387	CC	pre-replicative complex	3/6262	3/20092	0.030264	1
3	GO:0005658	CC	alpha DNA polymerase:primase complex	3/6262	3/20092	0.030264	1
3	GO:0005656	CC	nuclear pre-replicative complex	3/6262	3/20092	0.030264	1
3	GO:0044426	CC	cell wall part	3/6262	3/20092	0.030264	1
3	GO:0048226	CC	Casparian strip	3/6262	3/20092	0.030264	1
3	GO:0044462	CC	external encapsulating structure part	3/6262	3/20092	0.030264	1
1	GO:0030126	CC	COPI vesicle coat	1/6262	16/20092	0.0304575	1
1	GO:0030119	CC	AP-type membrane coat adaptor complex	1/6262	16/20092	0.0304575	1
4	GO:0005643	CC	nuclear pore	4/6262	31/20092	0.0312631	1
1	GO:0030663	CC	COPI-coated vesicle membrane	1/6262	17/20092	0.0319577	1
4	GO:0000793	CC	condensed chromosome	4/6262	5/20092	0.035396	1
4	GO:0005664	CC	nuclear origin of replication recognition complex	4/6262	5/20092	0.035396	1
4	GO:0031261	CC	DNA replication preinitiation complex	4/6262	5/20092	0.035396	1
4	GO:0000808	CC	origin recognition complex	4/6262	5/20092	0.035396	1
4	GO:0044463	CC	cell projection part	4/6262	5/20092	0.035396	1
7	GO:0098589	CC	membrane region	7/6262	11/20092	0.0431244	1
4	GO:0098573	CC	intrinsic component of mitochondrial membrane	4/6262	30/20092	0.0461359	1
4	GO:0032592	CC	integral component of mitochondrial membrane	4/6262	30/20092	0.0461359	1
9	GO:0012506	CC	vesicle membrane	9/6262	51/20092	0.0476465	1
2750	GO:0044464	CC	cell part	2750/6262	9032/20092	0.0482686	1
1	GO:0005665	CC	DNA-directed RNA polymerase II, core complex	1/6262	15/20092	0.0484158	1
291	GO:0003723	MF	RNA binding	291/6262	1281/20092	5.02566e-10	0
48	GO:0045735	MF	nutrient reservoir activity	48/6262	80/20092	1.46916e-07	0
172	GO:0004553	MF	hydrolase activity, hydrolyzing O-glycosyl compounds	172/6262	395/20092	2.12246e-07	0
6	GO:0003743	MF	translation initiation factor activity	6/6262	82/20092	2.55658e-07	0
14	GO:0008135	MF	translation factor activity, RNA binding	14/6262	124/20092	2.63483e-07	0
486	GO:0004672	MF	protein kinase activity	486/6262	1299/20092	8.14726e-07	0.002
187	GO:0016798	MF	hydrolase activity, acting on glycosyl bonds	187/6262	447/20092	1.82217e-06	0.002
195	GO:0043565	MF	sequence-specific DNA binding	195/6262	472/20092	2.67672e-06	0.002
127	GO:0008270	MF	zinc ion binding	127/6262	567/20092	3.16273e-06	0.002
146	GO:0003735	MF	structural constituent of ribosome	146/6262	338/20092	3.3902e-06	0.002
20	GO:0003777	MF	microtubule motor activity	20/6262	27/20092	5.61199e-06	0.002
4932	GO:0003674	MF	molecular_function	4932/6262	15431/20092	9.01635e-06	0.004
516	GO:0016773	MF	phosphotransferase activity, alcohol group as acceptor	516/6262	1423/20092	2.1475e-05	0.01
28	GO:0004568	MF	chitinase activity	28/6262	45/20092	2.79979e-05	0.02
165	GO:0005198	MF	structural molecule activity	165/6262	404/20092	3.51541e-05	0.024
81	GO:0016684	MF	oxidoreductase activity, acting on peroxide as acceptor	81/6262	177/20092	5.64554e-05	0.038
39	GO:0008017	MF	microtubule binding	39/6262	72/20092	5.6989e-05	0.038
247	GO:0001071	MF	nucleic acid binding transcription factor activity	247/6262	642/20092	6.59289e-05	0.046
247	GO:0003700	MF	transcription factor activity, sequence-specific DNA binding	247/6262	642/20092	6.59289e-05	0.046
64	GO:0004675	MF	transmembrane receptor protein serine/threonine kinase activity	64/6262	134/20092	7.1114e-05	0.056
64	GO:0019199	MF	transmembrane receptor protein kinase activity	64/6262	134/20092	7.1114e-05	0.056
80	GO:0004601	MF	peroxidase activity	80/6262	176/20092	7.6881e-05	0.062
973	GO:0097367	MF	carbohydrate derivative binding	973/6262	2830/20092	8.07282e-05	0.064
34	GO:0016874	MF	ligase activity	34/6262	186/20092	8.7568e-05	0.074
594	GO:0003677	MF	DNA binding	594/6262	1675/20092	9.05046e-05	0.08
6	GO:0016875	MF	ligase activity, forming carbon-oxygen bonds	6/6262	62/20092	9.07172e-05	0.08
6	GO:0016876	MF	ligase activity, forming aminoacyl-tRNA and related compounds	6/6262	62/20092	9.07172e-05	0.08
6	GO:0004812	MF	aminoacyl-tRNA ligase activity	6/6262	62/20092	9.07172e-05	0.08
7	GO:0008565	MF	protein transporter activity	7/6262	67/20092	9.6704e-05	0.084
1	GO:0044769	MF	ATPase activity, coupled to transmembrane movement of ions, rotational mechanism	1/6262	33/20092	9.88801e-05	0.084
872	GO:0032559	MF	adenyl ribonucleotide binding	872/6262	2525/20092	0.000112686	0.104
562	GO:0016301	MF	kinase activity	562/6262	1582/20092	0.000118925	0.106
872	GO:0030554	MF	adenyl nucleotide binding	872/6262	2529/20092	0.000137474	0.132
207	GO:0020037	MF	heme binding	207/6262	533/20092	0.000145429	0.134
93	GO:0004519	MF	endonuclease activity	93/6262	407/20092	0.000186829	0.17
110	GO:0004518	MF	nuclease activity	110/6262	471/20092	0.000188156	0.17
282	GO:0004674	MF	protein serine/threonine kinase activity	282/6262	754/20092	0.00022231	0.206
6	GO:0019783	MF	ubiquitin-like protein-specific protease activity	6/6262	56/20092	0.00044879	0.398
25	GO:0008061	MF	chitin binding	25/6262	44/20092	0.000475074	0.414
70	GO:0099600	MF	transmembrane receptor activity	70/6262	158/20092	0.000524838	0.448
932	GO:0001883	MF	purine nucleoside binding	932/6262	2740/20092	0.000581067	0.484
932	GO:0032555	MF	purine ribonucleotide binding	932/6262	2740/20092	0.000581067	0.484
932	GO:0032550	MF	purine ribonucleoside binding	932/6262	2740/20092	0.000581067	0.484
934	GO:0001882	MF	nucleoside binding	934/6262	2746/20092	0.000587326	0.484
942	GO:0032553	MF	ribonucleotide binding	942/6262	2772/20092	0.00061797	0.484
753	GO:0005524	MF	ATP binding	753/6262	2190/20092	0.000622164	0.486
933	GO:0032549	MF	ribonucleoside binding	933/6262	2745/20092	0.000637042	0.508
1802	GO:0043167	MF	ion binding	1802/6262	5461/20092	0.000657118	0.514
932	GO:0017076	MF	purine nucleotide binding	932/6262	2744/20092	0.000746184	0.536
28	GO:0030145	MF	manganese ion binding	28/6262	52/20092	0.000788114	0.54
68	GO:0004888	MF	transmembrane signaling receptor activity	68/6262	155/20092	0.000887014	0.582
287	GO:0016788	MF	hydrolase activity, acting on ester bonds	287/6262	1078/20092	0.00091658	0.668
115	GO:0004871	MF	signal transducer activity	115/6262	284/20092	0.000961804	0.708
208	GO:0046906	MF	tetrapyrrole binding	208/6262	553/20092	0.00110389	0.728
94	GO:0016209	MF	antioxidant activity	94/6262	227/20092	0.00113587	0.732
14	GO:0003887	MF	DNA-directed DNA polymerase activity	14/6262	21/20092	0.00125536	0.742
127	GO:0004497	MF	monooxygenase activity	127/6262	321/20092	0.00127081	0.752
58	GO:0032403	MF	protein complex binding	58/6262	131/20092	0.00168858	0.84
1	GO:0001104	MF	RNA polymerase II transcription cofactor activity	1/6262	25/20092	0.001803	0.84
40	GO:0015631	MF	tubulin binding	40/6262	84/20092	0.00193322	0.85
14	GO:0034061	MF	DNA polymerase activity	14/6262	22/20092	0.00196601	0.85
6	GO:0036459	MF	thiol-dependent ubiquitinyl hydrolase activity	6/6262	51/20092	0.00210911	0.894
6	GO:0101005	MF	ubiquitinyl hydrolase activity	6/6262	51/20092	0.00210911	0.894
36	GO:0004364	MF	glutathione transferase activity	36/6262	74/20092	0.00227099	0.912
13	GO:0005200	MF	structural constituent of cytoskeleton	13/6262	20/20092	0.00245111	0.938
1043	GO:0043168	MF	anion binding	1043/6262	3115/20092	0.0026166	0.942
5	GO:0052634	MF	C-19 gibberellin 2-beta-dioxygenase activity	5/6262	5/20092	0.00293746	0.948
5	GO:0045543	MF	gibberellin 2-beta-dioxygenase activity	5/6262	5/20092	0.00293746	0.948
45	GO:0046982	MF	protein heterodimerization activity	45/6262	99/20092	0.00310818	0.978
813	GO:0035639	MF	purine ribonucleoside triphosphate binding	813/6262	2405/20092	0.00311095	0.978
596	GO:0016772	MF	transferase activity, transferring phosphorus-containing groups	596/6262	1737/20092	0.00341419	0.98
61	GO:0016709	MF	oxidoreductase activity, acting on paired donors, with incorporation or reduction of molecular oxygen, NAD(P)H as one donor, and incorporation of one atom of oxygen	61/6262	142/20092	0.00345119	0.98
22	GO:0004536	MF	deoxyribonuclease activity	22/6262	42/20092	0.00428261	0.99
77	GO:0004872	MF	receptor activity	77/6262	188/20092	0.00433773	0.99
77	GO:0060089	MF	molecular transducer activity	77/6262	188/20092	0.00433773	0.99
74	GO:0038023	MF	signaling receptor activity	74/6262	179/20092	0.00440374	0.99
5	GO:0016860	MF	intramolecular oxidoreductase activity	5/6262	43/20092	0.00453175	0.992
17	GO:0003729	MF	mRNA binding	17/6262	94/20092	0.00511283	0.996
17	GO:0044822	MF	poly(A) RNA binding	17/6262	94/20092	0.00511283	0.996
23	GO:0016616	MF	oxidoreductase activity, acting on the CH-OH group of donors, NAD or NADP as acceptor	23/6262	118/20092	0.0051519	0.996
7	GO:0003688	MF	DNA replication origin binding	7/6262	9/20092	0.00544197	0.996
8	GO:0016879	MF	ligase activity, forming carbon-nitrogen bonds	8/6262	56/20092	0.00557364	1
21	GO:0003774	MF	motor activity	21/6262	40/20092	0.00559137	1
1248	GO:0016740	MF	transferase activity	1248/6262	3776/20092	0.005976	1
17	GO:0016722	MF	oxidoreductase activity, oxidizing metal ions	17/6262	31/20092	0.00626142	1
9	GO:0019829	MF	cation-transporting ATPase activity	9/6262	59/20092	0.00711753	1
9	GO:0042625	MF	ATPase coupled ion transmembrane transporter activity	9/6262	59/20092	0.00711753	1
1	GO:0046961	MF	proton-transporting ATPase activity, rotational mechanism	1/6262	20/20092	0.00759909	1
7	GO:0016866	MF	intramolecular transferase activity	7/6262	50/20092	0.00859364	1
4	GO:0047987	MF	hydroperoxide dehydratase activity	4/6262	4/20092	0.00942916	1
11	GO:0008107	MF	galactoside 2-alpha-L-fucosyltransferase activity	11/6262	18/20092	0.00952157	1
11	GO:0031127	MF	alpha-(1,2)-fucosyltransferase activity	11/6262	18/20092	0.00952157	1
136	GO:0030246	MF	carbohydrate binding	136/6262	363/20092	0.0100259	1
14	GO:0003712	MF	transcription cofactor activity	14/6262	78/20092	0.0100289	1
70	GO:0030247	MF	polysaccharide binding	70/6262	173/20092	0.0103726	1
70	GO:0001871	MF	pattern binding	70/6262	173/20092	0.0103726	1
157	GO:0046983	MF	protein dimerization activity	157/6262	426/20092	0.0111618	1
8	GO:0016895	MF	exodeoxyribonuclease activity, producing 5'-phosphomonoesters	8/6262	12/20092	0.0121546	1
8	GO:0004529	MF	exodeoxyribonuclease activity	8/6262	12/20092	0.0121546	1
10	GO:0003724	MF	RNA helicase activity	10/6262	61/20092	0.0121742	1
1000	GO:1901265	MF	nucleoside phosphate binding	1000/6262	3020/20092	0.0126544	1
1000	GO:0000166	MF	nucleotide binding	1000/6262	3020/20092	0.0126544	1
12	GO:0030515	MF	snoRNA binding	12/6262	20/20092	0.0129151	1
37	GO:0015171	MF	amino acid transmembrane transporter activity	37/6262	84/20092	0.0129649	1
7	GO:0016423	MF	tRNA (guanine) methyltransferase activity	7/6262	10/20092	0.0132569	1
159	GO:0016705	MF	oxidoreductase activity, acting on paired donors, with incorporation or reduction of molecular oxygen	159/6262	434/20092	0.0138014	1
2	GO:0022884	MF	macromolecule transmembrane transporter activity	2/6262	24/20092	0.01405	1
2	GO:0008320	MF	protein transmembrane transporter activity	2/6262	24/20092	0.01405	1
3	GO:0043021	MF	ribonucleoprotein complex binding	3/6262	29/20092	0.0147877	1
1019	GO:0036094	MF	small molecule binding	1019/6262	3084/20092	0.015107	1
8	GO:0003899	MF	DNA-directed RNA polymerase activity	8/6262	52/20092	0.0154654	1
958	GO:0003676	MF	nucleic acid binding	958/6262	3262/20092	0.0156741	1
10	GO:0004004	MF	ATP-dependent RNA helicase activity	10/6262	60/20092	0.0167844	1
10	GO:0008186	MF	RNA-dependent ATPase activity	10/6262	60/20092	0.0167844	1
50	GO:0004190	MF	aspartic-type endopeptidase activity	50/6262	120/20092	0.0172269	1
50	GO:0070001	MF	aspartic-type peptidase activity	50/6262	120/20092	0.0172269	1
31	GO:0016779	MF	nucleotidyltransferase activity	31/6262	141/20092	0.0175858	1
28	GO:0016701	MF	oxidoreductase activity, acting on single donors with incorporation of molecular oxygen	28/6262	61/20092	0.0177991	1
1	GO:0016881	MF	acid-amino acid ligase activity	1/6262	18/20092	0.019307	1
1	GO:0016168	MF	chlorophyll binding	1/6262	18/20092	0.019307	1
42	GO:0016614	MF	oxidoreductase activity, acting on CH-OH group of donors	42/6262	182/20092	0.0194543	1
66	GO:0016853	MF	isomerase activity	66/6262	268/20092	0.0200542	1
2	GO:0016814	MF	hydrolase activity, acting on carbon-nitrogen (but not peptide) bonds, in cyclic amidines	2/6262	22/20092	0.0219105	1
2	GO:0097472	MF	cyclin-dependent protein kinase activity	2/6262	22/20092	0.0219105	1
2	GO:0003713	MF	transcription coactivator activity	2/6262	22/20092	0.0219105	1
2	GO:0004693	MF	cyclin-dependent protein serine/threonine kinase activity	2/6262	22/20092	0.0219105	1
24	GO:0016702	MF	oxidoreductase activity, acting on single donors with incorporation of molecular oxygen, incorporation of two atoms of oxygen	24/6262	51/20092	0.0219584	1
2	GO:0004298	MF	threonine-type endopeptidase activity	2/6262	23/20092	0.0219595	1
2	GO:0070003	MF	threonine-type peptidase activity	2/6262	23/20092	0.0219595	1
3	GO:0036442	MF	hydrogen-exporting ATPase activity	3/6262	28/20092	0.022592	1
14	GO:0051287	MF	NAD binding	14/6262	74/20092	0.0231922	1
36	GO:0051213	MF	dioxygenase activity	36/6262	84/20092	0.0245518	1
52	GO:0000981	MF	RNA polymerase II transcription factor activity, sequence-specific DNA binding	52/6262	128/20092	0.027184	1
20	GO:0015078	MF	hydrogen ion transmembrane transporter activity	20/6262	97/20092	0.0273966	1
3	GO:0003886	MF	DNA (cytosine-5-)-methyltransferase activity	3/6262	3/20092	0.030264	1
3	GO:0034513	MF	box H/ACA snoRNA binding	3/6262	3/20092	0.030264	1
3	GO:0003896	MF	DNA primase activity	3/6262	3/20092	0.030264	1
3	GO:0009008	MF	DNA-methyltransferase activity	3/6262	3/20092	0.030264	1
3	GO:0033201	MF	alpha-1,4-glucan synthase activity	3/6262	3/20092	0.030264	1
1	GO:0016861	MF	intramolecular oxidoreductase activity, interconverting aldoses and ketoses	1/6262	16/20092	0.0304575	1
13	GO:0043566	MF	structure-specific DNA binding	13/6262	25/20092	0.0305003	1
13	GO:0052716	MF	hydroquinone:oxygen oxidoreductase activity	13/6262	25/20092	0.0305003	1
6	GO:0000150	MF	recombinase activity	6/6262	9/20092	0.0305296	1
6	GO:0003906	MF	DNA-(apurinic or apyrimidinic site) lyase activity	6/6262	9/20092	0.0305296	1
10	GO:0034062	MF	RNA polymerase activity	10/6262	57/20092	0.0306356	1
8	GO:0080161	MF	auxin transmembrane transporter activity	8/6262	13/20092	0.0308092	1
8	GO:0000217	MF	DNA secondary structure binding	8/6262	13/20092	0.0308092	1
23	GO:0001228	MF	transcriptional activator activity, RNA polymerase II transcription regulatory region sequence-specific binding	23/6262	50/20092	0.0312403	1
18	GO:0003678	MF	DNA helicase activity	18/6262	37/20092	0.0313183	1
1	GO:0003951	MF	NAD+ kinase activity	1/6262	17/20092	0.0319577	1
26	GO:0030414	MF	peptidase inhibitor activity	26/6262	58/20092	0.0322443	1
26	GO:0004866	MF	endopeptidase inhibitor activity	26/6262	58/20092	0.0322443	1
16	GO:0004520	MF	endodeoxyribonuclease activity	16/6262	32/20092	0.0334401	1
43	GO:0046943	MF	carboxylic acid transmembrane transporter activity	43/6262	105/20092	0.0343867	1
43	GO:0005342	MF	organic acid transmembrane transporter activity	43/6262	105/20092	0.0343867	1
26	GO:0061135	MF	endopeptidase regulator activity	26/6262	59/20092	0.0352369	1
26	GO:0061134	MF	peptidase regulator activity	26/6262	59/20092	0.0352369	1
4	GO:0008296	MF	3'-5'-exodeoxyribonuclease activity	4/6262	5/20092	0.035396	1
4	GO:0080132	MF	fatty acid alpha-hydroxylase activity	4/6262	5/20092	0.035396	1
4	GO:0042973	MF	glucan endo-1,3-beta-D-glucosidase activity	4/6262	5/20092	0.035396	1
530	GO:0016491	MF	oxidoreductase activity	530/6262	1581/20092	0.0363325	1
150	GO:0005506	MF	iron ion binding	150/6262	418/20092	0.0374103	1
30	GO:0008234	MF	cysteine-type peptidase activity	30/6262	132/20092	0.0378159	1
3026	GO:0005488	MF	binding	3026/6262	9490/20092	0.038017	1
12	GO:0008417	MF	fucosyltransferase activity	12/6262	23/20092	0.0405904	1
59	GO:0008092	MF	cytoskeletal protein binding	59/6262	151/20092	0.0421189	1
20	GO:0016810	MF	hydrolase activity, acting on carbon-nitrogen (but not peptide) bonds	20/6262	94/20092	0.0438667	1
25	GO:0008094	MF	DNA-dependent ATPase activity	25/6262	57/20092	0.044659	1
20	GO:0004867	MF	serine-type endopeptidase inhibitor activity	20/6262	43/20092	0.0462189	1
1	GO:0003954	MF	NADH dehydrogenase activity	1/6262	15/20092	0.0484158	1
1	GO:0016843	MF	amine-lyase activity	1/6262	15/20092	0.0484158	1
3	GO:0016790	MF	thiolester hydrolase activity	3/6262	24/20092	0.0487621	1

## Sheet: COG
Type	Functional Categories	COG	NOG
INFORMATION STORAGE AND PROCESSING	[A]RNA processing and modification	83	103
INFORMATION STORAGE AND PROCESSING	[B]Chromatin structure and dynamics	131	28
METABOLISM	[C]Energy production and conversion	592	32
CELLULAR PROCESSES AND SIGNALING	[D]Cell cycle control, cell division, chromosome partitioning	184	53
METABOLISM	[E]Amino acid transport and metabolism	637	22
METABOLISM	[F]Nucleotide transport and metabolism	145	6
METABOLISM	[G]Carbohydrate transport and metabolism	813	296
METABOLISM	[H]Coenzyme transport and metabolism	193	9
METABOLISM	[I]Lipid transport and metabolism	475	147
INFORMATION STORAGE AND PROCESSING	[J]Translation, ribosomal structure and biogenesis	680	105
INFORMATION STORAGE AND PROCESSING	[K]Transcription	530	733
INFORMATION STORAGE AND PROCESSING	[L]Replication, recombination and repair	534	110
CELLULAR PROCESSES AND SIGNALING	[M]Cell wall/membrane/envelope biogenesis	302	25
CELLULAR PROCESSES AND SIGNALING	[N]Cell motility	7	13
CELLULAR PROCESSES AND SIGNALING	[O]Posttranslational modification, protein turnover, chaperones	975	935
METABOLISM	[P]Inorganic ion transport and metabolism	377	57
METABOLISM	[Q]Secondary metabolites biosynthesis, transport and catabolism	589	13
POORLY CHARACTERIZED	[R]General function prediction only	1105	2023
POORLY CHARACTERIZED	[S]Function unknown	1025	7670
CELLULAR PROCESSES AND SIGNALING	[T]Signal transduction mechanisms	1230	428
CELLULAR PROCESSES AND SIGNALING	[U]Intracellular trafficking, secretion, and vesicular transport	231	700
CELLULAR PROCESSES AND SIGNALING	[V]Defense mechanisms	183	6
CELLULAR PROCESSES AND SIGNALING	[Y]Nuclear structure	11	0
CELLULAR PROCESSES AND SIGNALING	[Z]Cytoskeleton	204	18

## Sheet: KEGG
Num	Term	Ko id	Database	Ratio_in_study	Ratio_in_pop	Pvalue_uncorrected	Pvalue_corrected
74	Phenylpropanoid biosynthesis	map00940	KEGG PATHWAY	74/2005	139/6836	0	0
84	Plant hormone signal transduction	map04075	KEGG PATHWAY	84/2005	198/6836	0	0.0104
134	Ribosome	map03010	KEGG PATHWAY	134/2005	270/6836	0	0
24	DNA replication	map03030	KEGG PATHWAY	24/2005	44/6836	0.0004	0.0652
18	Diterpenoid biosynthesis	map00904	KEGG PATHWAY	18/2005	31/6836	0.0008	0.1035
9	Linoleic acid metabolism	map00591	KEGG PATHWAY	9/2005	13/6836	0.0034	0.3725
19	alpha-Linolenic acid metabolism	map00592	KEGG PATHWAY	19/2005	38/6836	0.0057	0.5413
15	Steroid biosynthesis	map00100	KEGG PATHWAY	15/2005	29/6836	0.0092	0.7636
52	Starch and sucrose metabolism	map00500	KEGG PATHWAY	52/2005	134/6836	0.011	0.8105
19	Valine, leucine and isoleucine degradation	map00280	KEGG PATHWAY	19/2005	41/6836	0.0154	1
6	Stilbenoid, diarylheptanoid and gingerol biosynthesis	map00945	KEGG PATHWAY	6/2005	9/6836	0.0225	1
15	Mismatch repair	map03430	KEGG PATHWAY	15/2005	32/6836	0.0266	1
19	Fatty acid degradation	map00071	KEGG PATHWAY	19/2005	43/6836	0.0269	1
46	Plant-pathogen interaction	map04626	KEGG PATHWAY	46/2005	124/6836	0.0366	1
31	Ribosome biogenesis in eukaryotes	map03008	KEGG PATHWAY	31/2005	79/6836	0.0367	1
29	Glutathione metabolism	map00480	KEGG PATHWAY	29/2005	74/6836	0.0431	1
32	Peroxisome	map04146	KEGG PATHWAY	32/2005	83/6836	0.0438	1
11	Ether lipid metabolism	map00565	KEGG PATHWAY	11/2005	23/6836	0.0466	1
10	Butanoate metabolism	map00650	KEGG PATHWAY	10/2005	21/6836	0.0585	1
16	Base excision repair	map03410	KEGG PATHWAY	16/2005	39/6836	0.0788	1
2	Caffeine metabolism	map00232	KEGG PATHWAY	2/2005	2/6836	0.086	1
42	Amino sugar and nucleotide sugar metabolism	map00520	KEGG PATHWAY	42/2005	119/6836	0.0916	1
6	Brassinosteroid biosynthesis	map00905	KEGG PATHWAY	6/2005	12/6836	0.1073	1
20	Glycerolipid metabolism	map00561	KEGG PATHWAY	20/2005	53/6836	0.1168	1
20	Homologous recombination	map03440	KEGG PATHWAY	20/2005	53/6836	0.1168	1
16	Fatty acid biosynthesis	map00061	KEGG PATHWAY	16/2005	41/6836	0.1174	1
36	MAPK signaling pathway - plant	map04016	KEGG PATHWAY	36/2005	103/6836	0.1251	1
8	Cutin, suberine and wax biosynthesis	map00073	KEGG PATHWAY	8/2005	18/6836	0.1263	1
8	Flavonoid biosynthesis	map00941	KEGG PATHWAY	8/2005	18/6836	0.1263	1
5	Glycosphingolipid biosynthesis - globo and isoglobo series	map00603	KEGG PATHWAY	5/2005	10/6836	0.1389	1
14	Phenylalanine metabolism	map00360	KEGG PATHWAY	14/2005	36/6836	0.1407	1
3	Monoterpenoid biosynthesis	map00902	KEGG PATHWAY	3/2005	5/6836	0.1543	1
4	Limonene and pinene degradation	map00903	KEGG PATHWAY	4/2005	8/6836	0.182	1
19	Galactose metabolism	map00052	KEGG PATHWAY	19/2005	53/6836	0.1842	1
16	Phenylalanine, tyrosine and tryptophan biosynthesis	map00400	KEGG PATHWAY	16/2005	44/6836	0.1927	1
13	Autophagy - other	map04136	KEGG PATHWAY	13/2005	35/6836	0.2006	1
9	Fatty acid elongation	map00062	KEGG PATHWAY	9/2005	23/6836	0.2074	1
2	Flavone and flavonol biosynthesis	map00944	KEGG PATHWAY	2/2005	3/6836	0.2076	1
10	Pantothenate and CoA biosynthesis	map00770	KEGG PATHWAY	10/2005	27/6836	0.2467	1
16	Arginine and proline metabolism	map00330	KEGG PATHWAY	16/2005	46/6836	0.2531	1
6	Zeatin biosynthesis	map00908	KEGG PATHWAY	6/2005	15/6836	0.2587	1
14	Tyrosine metabolism	map00350	KEGG PATHWAY	14/2005	40/6836	0.2644	1
32	Pyrimidine metabolism	map00240	KEGG PATHWAY	32/2005	98/6836	0.266	1
13	Ubiquinone and other terpenoid-quinone biosynthesis	map00130	KEGG PATHWAY	13/2005	37/6836	0.2703	1
12	beta-Alanine metabolism	map00410	KEGG PATHWAY	12/2005	34/6836	0.2764	1
1	Anthocyanin biosynthesis	map00942	KEGG PATHWAY	1/2005	1/6836	0.2933	1
1	Glycosphingolipid biosynthesis - lacto and neolacto series	map00601	KEGG PATHWAY	1/2005	1/6836	0.2933	1
6	Valine, leucine and isoleucine biosynthesis	map00290	KEGG PATHWAY	6/2005	16/6836	0.3182	1
4	AGE-RAGE signaling pathway in diabetic complications	map04933	KEGG PATHWAY	4/2005	10/6836	0.3325	1
3	Sesquiterpenoid and triterpenoid biosynthesis	map00909	KEGG PATHWAY	3/2005	7/6836	0.3377	1
3	Synthesis and degradation of ketone bodies	map00072	KEGG PATHWAY	3/2005	7/6836	0.3377	1
12	Pentose and glucuronate interconversions	map00040	KEGG PATHWAY	12/2005	36/6836	0.3568	1
15	Alanine, aspartate and glutamate metabolism	map00250	KEGG PATHWAY	15/2005	46/6836	0.3643	1
13	Ascorbate and aldarate metabolism	map00053	KEGG PATHWAY	13/2005	40/6836	0.3862	1
5	Taurine and hypotaurine metabolism	map00430	KEGG PATHWAY	5/2005	14/6836	0.3939	1
10	Biosynthesis of unsaturated fatty acids	map01040	KEGG PATHWAY	10/2005	31/6836	0.4257	1
3	Phosphonate and phosphinate metabolism	map00440	KEGG PATHWAY	3/2005	8/6836	0.4312	1
9	Tryptophan metabolism	map00380	KEGG PATHWAY	9/2005	28/6836	0.4413	1
11	Porphyrin and chlorophyll metabolism	map00860	KEGG PATHWAY	11/2005	35/6836	0.4552	1
8	Sphingolipid metabolism	map00600	KEGG PATHWAY	8/2005	25/6836	0.4586	1
13	Cyanoamino acid metabolism	map00460	KEGG PATHWAY	13/2005	42/6836	0.4662	1
10	Lysine degradation	map00310	KEGG PATHWAY	10/2005	32/6836	0.4716	1
7	Isoquinoline alkaloid biosynthesis	map00950	KEGG PATHWAY	7/2005	22/6836	0.4781	1
7	Propanoate metabolism	map00640	KEGG PATHWAY	7/2005	22/6836	0.4781	1
6	Biotin metabolism	map00780	KEGG PATHWAY	6/2005	19/6836	0.5004	1
1	Indole alkaloid biosynthesis	map00901	KEGG PATHWAY	1/2005	2/6836	0.5006	1
22	Glycerophospholipid metabolism	map00564	KEGG PATHWAY	22/2005	74/6836	0.5139	1
14	Inositol phosphate metabolism	map00562	KEGG PATHWAY	14/2005	47/6836	0.5277	1
9	Nitrogen metabolism	map00910	KEGG PATHWAY	9/2005	30/6836	0.5367	1
2	C5-Branched dibasic acid metabolism	map00660	KEGG PATHWAY	2/2005	6/6836	0.5653	1
13	Terpenoid backbone biosynthesis	map00900	KEGG PATHWAY	13/2005	45/6836	0.5822	1
6	ABC transporters	map02010	KEGG PATHWAY	6/2005	21/6836	0.612	1
27	Cysteine and methionine metabolism	map00270	KEGG PATHWAY	27/2005	97/6836	0.6647	1
38	Endocytosis	map04144	KEGG PATHWAY	38/2005	136/6836	0.6715	1
4	Nicotinate and nicotinamide metabolism	map00760	KEGG PATHWAY	4/2005	15/6836	0.6835	1
13	Phosphatidylinositol signaling system	map04070	KEGG PATHWAY	13/2005	48/6836	0.6861	1
3	Monobactam biosynthesis	map00261	KEGG PATHWAY	3/2005	12/6836	0.731	1
27	Ubiquitin mediated proteolysis	map04120	KEGG PATHWAY	27/2005	101/6836	0.7516	1
3	Lysine biosynthesis	map00300	KEGG PATHWAY	3/2005	13/6836	0.7828	1
34	Glycolysis / Gluconeogenesis	map00010	KEGG PATHWAY	34/2005	128/6836	0.7844	1
2	Vitamin B6 metabolism	map00750	KEGG PATHWAY	2/2005	9/6836	0.792	1
18	Carbon fixation in photosynthetic organisms	map00710	KEGG PATHWAY	18/2005	71/6836	0.8069	1
6	Carotenoid biosynthesis	map00906	KEGG PATHWAY	6/2005	26/6836	0.8192	1
4	Thiamine metabolism	map00730	KEGG PATHWAY	4/2005	18/6836	0.8203	1
2	Arachidonic acid metabolism	map00590	KEGG PATHWAY	2/2005	10/6836	0.8402	1
32	Purine metabolism	map00230	KEGG PATHWAY	32/2005	127/6836	0.8719	1
1	Glycosphingolipid biosynthesis - ganglio series	map00604	KEGG PATHWAY	1/2005	6/6836	0.8755	1
13	Nucleotide excision repair	map03420	KEGG PATHWAY	13/2005	56/6836	0.878	1
5	Circadian rhythm - plant	map04712	KEGG PATHWAY	5/2005	25/6836	0.8978	1
17	Phagosome	map04145	KEGG PATHWAY	17/2005	73/6836	0.9001	1
8	SNARE interactions in vesicular transport	map04130	KEGG PATHWAY	8/2005	38/6836	0.9073	1
14	Fructose and mannose metabolism	map00051	KEGG PATHWAY	14/2005	62/6836	0.9082	1
6	Arginine biosynthesis	map00220	KEGG PATHWAY	6/2005	30/6836	0.9121	1
1	Other types of O-glycan biosynthesis	map00514	KEGG PATHWAY	1/2005	7/6836	0.9121	1
3	Histidine metabolism	map00340	KEGG PATHWAY	3/2005	17/6836	0.9142	1
7	Sulfur metabolism	map00920	KEGG PATHWAY	7/2005	35/6836	0.9242	1
14	Glycine, serine and threonine metabolism	map00260	KEGG PATHWAY	14/2005	64/6836	0.9305	1
12	Pentose phosphate pathway	map00030	KEGG PATHWAY	12/2005	56/6836	0.9305	1
3	Tropane, piperidine and pyridine alkaloid biosynthesis	map00960	KEGG PATHWAY	3/2005	18/6836	0.9329	1
17	Pyruvate metabolism	map00620	KEGG PATHWAY	17/2005	79/6836	0.9549	1
1	Non-homologous end-joining	map03450	KEGG PATHWAY	1/2005	9/6836	0.9561	1
1	Glycosaminoglycan degradation	map00531	KEGG PATHWAY	1/2005	10/6836	0.969	1
1	Sulfur relay system	map04122	KEGG PATHWAY	1/2005	10/6836	0.969	1
2	Other glycan degradation	map00511	KEGG PATHWAY	2/2005	16/6836	0.9706	1
3	Folate biosynthesis	map00790	KEGG PATHWAY	3/2005	22/6836	0.9761	1
12	Glyoxylate and dicarboxylate metabolism	map00630	KEGG PATHWAY	12/2005	65/6836	0.9843	1
8	Protein export	map03060	KEGG PATHWAY	8/2005	48/6836	0.9859	1
19	RNA degradation	map03018	KEGG PATHWAY	19/2005	98/6836	0.9911	1
1	Riboflavin metabolism	map00740	KEGG PATHWAY	1/2005	14/6836	0.9923	1
1	Selenocompound metabolism	map00450	KEGG PATHWAY	1/2005	15/6836	0.9946	1
7	Photosynthesis	map00195	KEGG PATHWAY	7/2005	48/6836	0.9948	1
4	RNA polymerase	map03020	KEGG PATHWAY	4/2005	34/6836	0.996	1
1	One carbon pool by folate	map00670	KEGG PATHWAY	1/2005	16/6836	0.9962	1
7	Citrate cycle (TCA cycle)	map00020	KEGG PATHWAY	7/2005	52/6836	0.998	1
1	Glycosylphosphatidylinositol (GPI)-anchor biosynthesis	map00563	KEGG PATHWAY	1/2005	19/6836	0.9986	1
4	Aminoacyl-tRNA biosynthesis	map00970	KEGG PATHWAY	4/2005	50/6836	1	1
1	Basal transcription factors	map03022	KEGG PATHWAY	1/2005	40/6836	1	1
9	mRNA surveillance pathway	map03015	KEGG PATHWAY	9/2005	98/6836	1	1
13	Oxidative phosphorylation	map00190	KEGG PATHWAY	13/2005	107/6836	1	1
4	Proteasome	map03050	KEGG PATHWAY	4/2005	60/6836	1	1
30	Protein processing in endoplasmic reticulum	map04141	KEGG PATHWAY	30/2005	188/6836	1	1
18	RNA transport	map03013	KEGG PATHWAY	18/2005	149/6836	1	1
10	Spliceosome	map03040	KEGG PATHWAY	10/2005	174/6836	1	1
