# Supplementary material for: The heterotrimeric G protein β subunit RGB1 is required for seedling formation in rice
Source: Rice (N Y). 2019 Jul 18;12:53. doi: 10.1186/s12284-019-0313-y (PMC6639528; doi:10.1186/s12284-019-0313-y)
Supplement: Supplementary file 10 — Table S5. Genes specifically expressed in the SAM, vascular tissues and developing roots. (XLSX 13 kb) [file 12284_2019_313_MOESM10_ESM.xlsx]

## Sheet: Specially expressed genes
Table S6. Specially expressed genes in SAM, vascular and root
Expressed area	RAP_Locus	Gene Symbol	Referenced article
SAM	Os12g0101600	NAL3; OsWOX3A,	Van et al., 2009
	Os11g0102100	NAL2; OsWOX3A
	Os06g0717200	FON1	Suzaki et al., 2004
	Os07g0129700	d6; OsH15;Oskn3	Sentoku et al., 1999
	Os03g0727000	OsH1; Oskn1	Sentoku et al., 1999
	Os06g0600400	CYP734A4	Tsuda et al., 2014
	Os02g0204700	CYP734A2
	Os01g0388000	CYP734A6
	Os04g0524300	RR5	Gordon et al., 2009
	Os03g0717700	OHK4
	Os01g0923700	OHK2
	Os03g0856700	OsGA20ox1; qEPD2; GNP1	Yuan et al., 2016
	Os01g0332200	OsGA2ox2	Shuen-Fang Lo 2008
	Os05g0493500	CycB1;5	La et al., 2006
	Os06g0217900	CycD3;1
	Os09g0111100	CycD3;2
Vascular	Os02g0743400	PIN1	Xu et al., 2005
	Os11g0137000	PIN1B	Wang et al., 2009
	Os06g0232300	PIN1C
	Os06g0660200	PIN2
	Os01g0643300	PIN3A
	Os04g0664400	OsARF11; OsMP; OsARF5	Hamann et al., 2002
	Os06g0196700	OsARF16	Shen et al., 2013
	Os06g0702600	ARF19	Zhang et al., 2015
	Os03g0666100	OsGNOM1; crl4	Kitomi et al., 2008
	Os03g0640800	OSHB4; OsHox32	Izhaki et al., 2007; Itoh et al., 2008
	Os12g0612700	OSHB3
	Os04g0442300	RR1	Ito et al., 2006, Jain et al., 2006
	Os02g0557800	RR2
	Os02g0830200	RR3
	Os01g0952500	RR4
	Os04g0524300	RR5
	Os04g0673300	RR6
	Os07g0449700	RR7
	Os02g0631700	RR11
	OS01G0197700	CKX2	Pernisová, et al., 2009
	OS10G0483500	CKX3
	OS01G0940000	CKX4
	OS04G0523500	CKX8
	OS05G0374200	CKX9
	OS06G0572300	CKX10
	OS08G0460600	CKX11
Root	Os05g0207500	GSK2	Han et al., 2018
	Os08g0174700	OsBISERK1	Ito et al., 2005
	Os01g0718300	d61; OsBRI1	Nakamura et al., 2006
	Os01g0583100	OsABIL1	Li et al., 2015
	Os05g0592800	OsABIL2
	Os05g0537400	OsABIL3
	Os04g0664400	OsARF11; OsMP; OsARF5	Hamann et al., 2002
	Os02g0817600	OsIAA10	Jain et al., 2006a
	Os07g0596300	FH5; RMD;BUI1	Zhang et al., 2011
	Os03g0633500	IAA11	Zhu et al., 2012
	Os03g0742900	IAA13	Kitomi et al., 2012
	Os06g0597000	IAA23	Li et al., 2014
	Os07g0182400	IAA24
	Os11g0137000	PIN1B	Wang, et al., 2009
	Os01g0854500	wox5,QHB	Kamiya et al., 2010
	Os07g0684900	OsWOX11	Zhao et al., 2009
	Os03g0723000	NSP2	Liu et al., 2011
	Os03g0433200	NSP1
	Os05g0398000	OsCYCP1;1; CycP3;1	Deng et al., 2014
	Os07g0124700	Crl-5	Kitomi et al., 2011
	Os03g0149100	CRL1; ARL1	Djeu et al., 2005
	Os10g0162600	OsCrll2
	Os01g0889400	OsCrll3; OsIG1; OsAS2
	Os01g0169400	OsCrll4
	Os05g0311801	IPT3	Gordon, et al., 2009
	Os03g0810100	IPT4
