# Supplementary material for: The heterotrimeric G protein β subunit RGB1 is required for seedling formation in rice
Source: Rice (N Y). 2019 Jul 18;12:53. doi: 10.1186/s12284-019-0313-y (PMC6639528; doi:10.1186/s12284-019-0313-y)
Supplement: Supplementary file 11 — Table S6. Gene expression involved in various response/regulatory pathways. (XLSX 82 kb) [file 12284_2019_313_MOESM11_ESM.xlsx]

## Sheet: Auxin
Table S7. The regulated genes in auxin signaling pathways.
Genes in auxin signaling pathways
Gene_ID	Gene_name	FC(rgb1-1/WT)	Log2FC(rgb1-1/WT)	Pvalue	Padjust	Significant	Regulate	WT_1_Tpm	WT_2_Tpm	WT_3_Tpm	rgb1-1_1_Tpm	rgb1-1_2_Tpm	rgb1-1_3_Tpm	WT_Tpm	rgb1-1_Tpm
Os04g0671900	ARF12	0.311	-1.684	3.481e-23	3.447e-22	yes	down	53.761	52.387	51.249	15.347	22.493	13.834	52.466	17.225
Os06g0677800	ARF17	0.453	-1.144	4.521e-19	3.677e-18	yes	down	42.743	40.872	42.759	17.208	22.176	16.468	42.125	18.617
Os02g0164900	ARF6	0.441	-1.181	1.797e-26	2.071e-25	yes	down	22.68	26.838	24.707	9.992	11.786	9.801	24.742	10.526
Os04g0459000	ATP Binding Cassette B	0.038	-4.699	4.747e-101	4.38e-99	yes	down	26.472	25.936	25.897	0.856	1.385	0.633	26.102	0.958
Os03g0175800	BG1	0.204	-2.294	1.002e-10	4.876e-10	yes	down	3.547	4.433	4.295	0.837	0.732	0.786	4.092	0.785
Os10g0114400	BRL2	0.067	-3.901	3.998e-29	5.145e-28	yes	down	4.078	2.926	2.747	0.128	0.307	0.163	3.25	0.199
Os06g0184500	BTBN14	0.06	-4.07	4.034e-28	4.988e-27	yes	down	5.724	5.901	5.713	0.345	0.505	0.092	5.779	0.314
Os01g0785400	GH3.1	0.139	-2.85	9.016e-12	4.729e-11	yes	down	3.598	4.066	3.769	0.413	0.821	0.184	3.811	0.473
Os11g0186500	GH3.12	0.148	-2.754	0.01127	0.02216	yes	down	0.082	0.278	0.208	0	0.03	0	0.189	0.01
Os05g0500900	GH3.4	0.038	-4.724	1.241e-31	1.786e-30	yes	down	6.592	9.621	11.129	0.158	0.564	0.163	9.114	0.295
Os02g0817600	IAA10	0.294	-1.768	2.507e-19	2.065e-18	yes	down	39.381	55.69	48.681	10.967	16.882	12.364	47.917	13.404
Os03g0742900	IAA13	0.249	-2.004	5.763e-10	2.653e-09	yes	down	73.304	84.026	67.496	17.7	29.865	12.149	74.942	19.905
Os05g0230700	IAA17	0.293	-1.772	8.034e-25	8.613e-24	yes	down	176.063	200.167	199.86	47.509	70.428	44.616	192.03	54.184
Os01g0190300	IAA2	0.32	-1.642	2.04e-10	9.706e-10	yes	down	7.737	6.972	9.74	2.973	2.771	1.807	8.15	2.517
Os06g0335500	IAA21	0.447	-1.163	1.181e-14	7.535e-14	yes	down	120.646	123.113	105.137	51.614	59.216	40.787	116.299	50.539
Os07g0182400	IAA24	0.207	-2.275	1.252e-10	6.049e-10	yes	down	28.291	50.592	51.527	8.486	12.587	4.298	43.47	8.457
Os09g0527700	IAA26	0.082	-3.607	3.218e-05	9.286e-05	yes	down	1.727	1.716	0.982	0	0	0.204	1.475	0.068
Os12g0601300	IAA30	0.209	-2.259	6.088e-16	4.192e-15	yes	down	60.855	72.095	68.27	11.095	20.771	8.362	67.073	13.409
Os12g0601400	IAA31	0.281	-1.829	4.751e-14	2.909e-13	yes	down	60.006	64.587	63.221	15.81	24.017	11.098	62.605	16.975
Os02g0228900	IAA7	0.281	-1.83	4.346e-22	4.071e-21	yes	down	16.363	14.143	13.975	4.725	3.582	3.788	14.827	4.032
Os04g0665200	IAMT1	0.062	-4.02	6.32e-17	4.603e-16	yes	down	3.72	2.599	4.444	0.187	0.188	0.194	3.588	0.19
Os11g0490600	LA1	0.233	-2.101	4.12e-06	1.317e-05	yes	down	11.764	13.608	11.763	2.422	4.75	0.817	12.378	2.663
Os04g0519700	OsARF10	0.413	-1.276	8.806e-10	3.983e-09	yes	down	10.159	12.308	11.496	4.085	5.967	3.584	11.321	4.545
Os04g0664400	OsARF11; OsMP	0.079	-3.664	1.14e-41	2.364e-40	yes	down	7.052	6.417	6.368	0.453	0.712	0.306	6.612	0.49
Os02g0141100	OsARF5	0.132	-2.917	2.4e-47	5.95e-46	yes	down	13.297	15.125	14.253	1.929	2.415	1.317	14.225	1.887
Os05g0447200	OsAUX1-AT	0.267	-1.907	6.502e-14	3.951e-13	yes	down	15.689	12.894	13.737	2.225	4.601	4.063	14.107	3.63
Os01g0856500	OsAUX1-AIC	0.448	-1.16	3.027e-17	2.249e-16	yes	down	38.41	35.606	35.687	14.816	19.029	14.365	36.568	16.07
Os01g0670800	OsETT2; OsARF2	0.289	-1.79	3.417e-34	5.41e-33	yes	down	18.029	21.195	19.351	4.774	6.086	5.503	19.525	5.454
Os11g0528700	OsGH3.13; TLD1	0.105	-3.25	1.441e-36	2.496e-35	yes	down	7.931	7.994	8.034	1.053	0.811	0.521	7.986	0.795
Os06g0597000	OsIAA23	0.443	-1.175	8.991e-10	4.063e-09	yes	down	14.084	15.185	17.268	6.743	7.729	5.544	15.512	6.672
Os11g0221000	OsIAA27	0.065	-3.952	4.845e-32	7.091e-31	yes	down	7.308	7.022	6.328	0.482	0.594	0.184	6.886	0.42
Os01g0715600	OsPIN8	0.283	-1.821	9.454e-05	0.0002578	yes	down	1.84	1.508	1.329	0.276	0.475	0.48	1.559	0.41
Os04g0608300	OsSAUR20	0.307	-1.705	2.288e-10	1.085e-09	yes	down	11.682	10.602	8.966	2.924	3.602	2.654	10.417	3.06
Os06g0137400	OsSAUR24	0.177	-2.501	7.468e-05	0.0002063	yes	down	11.866	16.524	9.938	1.349	3.691	0.674	12.776	1.905
Os06g0701900	OsSAUR27	0.154	-2.7	6.063e-27	7.139e-26	yes	down	25.143	21.195	20.214	3.406	2.998	3.339	22.184	3.248
Os01g0924966	OsSAUR3	0.354	-1.497	0.009226	0.01847	yes	down	2.433	4.195	4.563	1.191	0.742	1.644	3.73	1.192
Os09g0547100	OsSAUR55	0.343	-1.543	0.01995	0.03709	yes	down	5.437	13.796	10.305	4.007	4.582	0.347	9.846	2.979
Os02g0445100	OsSAUR8	0.189	-2.404	7.047e-10	3.219e-09	yes	down	17.334	42.886	40.984	7.757	6.452	3.492	33.735	5.9
Os12g0614600	PID	0.153	-2.708	5.895e-09	2.483e-08	yes	down	1.441	2.132	2.113	0.217	0.376	0.194	1.895	0.262
Os01g0174700	PID2	0.371	-1.43	5.531e-08	2.138e-07	yes	down	4.231	4.354	5.088	1.329	2.039	1.164	4.558	1.511
Os02g0743400	PIN1A	0.316	-1.66	1.339e-12	7.455e-12	yes	down	42.846	43.838	43.166	12.896	18.327	8.525	43.283	13.249
Os11g0137000	PIN1B	0.04	-4.636	6.059e-30	8.098e-29	yes	down	3.731	3.937	4.444	0.118	0.228	0.071	4.037	0.139
Os06g0232300	PIN1C	0.23	-2.118	1.293e-11	6.707e-11	yes	down	19.287	17.436	18.538	4.174	5.957	2.001	18.42	4.044
Os06g0660200	PIN2	0.021	-5.564	5.683e-56	1.848e-54	yes	down	10.364	8.887	8.094	0.118	0.119	0.286	9.115	0.174
Os05g0576900	PIN3B	0.13	-2.945	5.151e-10	2.382e-09	yes	down	1.4	1.478	1.627	0.177	0.277	0.071	1.502	0.175
Os01g0919800	PIN5A	0.32	-1.646	0.007544	0.01538	yes	down	2.545	1.349	1.488	0.532	0.119	0.868	1.794	0.506
Os08g0467100	ZOS8-07 - C2H2	0.127	-2.976	2.74e-08	1.089e-07	yes	down	1.472	2.301	2.837	0.207	0.416	0.071	2.203	0.231
Os04g0475600	DAO	2.204	1.14	1.113e-11	5.799e-11	yes	up	8.534	10.88	9.591	17.749	21.345	23.666	9.668	20.92
Os05g0245300	BLE3	2.749	1.459	3.367e-12	1.824e-11	yes	up	27.76	17.158	20.968	66.941	52.685	57.48	21.962	59.035
Os10g0510500	CPuORF40	5.307	2.408	4.045e-65	1.69e-63	yes	up	12.929	11.525	10.92	66.479	55.841	61.533	11.791	61.284
Os06g0166500	IAA20	4.901	2.293	3.276e-08	1.295e-07	yes	up	1.135	1.012	0.992	5.021	3.424	7.249	1.046	5.231
Os03g0643300	OAT	2.299	1.201	1.258e-27	1.525e-26	yes	up	62.388	60.282	55.901	124.176	119.619	150.733	59.524	131.509
Os11g0515500	OsFBL55	3.48	1.799	8.883e-63	3.461e-61	yes	up	7.676	6.814	7.012	23.095	24.126	26.044	7.167	24.422
Os08g0500100	OsPEX5	2.994	1.582	1.616e-77	8.975e-76	yes	up	26.319	25.658	22.694	72.858	73.099	73.202	24.89	73.053
Os02g0643800	OsSAUR11	2.862	1.517	0.001089	0.002555	yes	up	0.583	0.813	1.389	2.343	2.741	3.042	0.928	2.709
Os04g0537100	OsSAUR19	2.821	1.496	0.0004149	0.001037	yes	up	0.848	2.192	1.934	5.385	4.671	4.165	1.658	4.74
Os01g0768333	OsSAUR2	9.196	3.201	0.002443	0.005423	yes	up	0	0.377	0	1.831	5.027	4.084	0.126	3.647
Os04g0662400	OsSAUR23	3.207	1.681	0.02002	0.0372	yes	up	0.94	0.05	0.486	2.156	1.742	1.337	0.492	1.745
Os06g0714300	OsSAUR29	2.338	1.225	2.926e-07	1.05e-06	yes	up	7.717	5.306	8.996	17.661	15.358	17.305	7.34	16.775
Os01g0257300	RAA1	10.549	3.399	5.643e-12	3.005e-11	yes	up	1.155	0.317	0.585	8.486	5.482	9.321	0.686	7.763
Os03g0281900	RCN1	2.392	1.258	7.013e-16	4.806e-15	yes	up	7.247	6.615	6.636	18.99	14.467	14.6	6.833	16.019
Os09g0545300	SAUR39	3.658	1.871	2.241e-07	8.15e-07	yes	up	3.679	4.037	5.029	21.441	9.609	15.549	4.248	15.533
Os01g0911700	VP1	6.395	2.677	1.75e-30	2.402e-29	yes	up	0.961	0.903	1.458	7.285	6.511	7.453	1.107	7.083

## Sheet: Cytokinin
The regulated genes in cytokinin signaling pathways
Gene_id	Gene name	FC(rgb1-1/WT)	Log2FC(rgb1-1/WT)	Pvalue	Padjust	Significant	Regulate	WT_1_Tpm	WT_2_Tpm	WT_3_Tpm	rgb1-1_1_Tpm	rgb1-1_2_Tpm	rgb1-1_3_Tpm	WT_Tpm	rgb1-1_Tpm
Os10g0479500	LOGL10	0.066	-3.921	2.616e-29	3.397e-28	yes	down	12.909	16.067	14.104	0.866	1.385	0.347	14.36	0.866
Os02g0628000	LOGL2	0.11	-3.188	4.72e-07	1.661e-06	yes	down	4.129	4.979	2.371	0.502	0.198	0.306	3.826	0.335
Os03g0109300	LOGL3	0.219	-2.193	8.244e-08	3.134e-07	yes	down	5.918	12.507	9.968	1.792	2.82	1.164	9.464	1.925
Os04g0518800	LOGL6	0.043	-4.549	5.359e-12	2.857e-11	yes	down	4.027	2.331	2.956	0.108	0.109	0.061	3.105	0.093
Os03g0321300	OsFBX82	0.247	-2.019	3.403e-10	1.593e-09	yes	down	14.442	22.157	25.808	5.582	6.313	2.757	20.802	4.884
Os02g0755000	OsTSD2	0.461	-1.117	2.67e-07	9.631e-07	yes	down	15.515	16.92	15.364	7.787	8.837	4.788	15.933	7.137
Os05g0186100	PHP2	0.272	-1.879	5.131e-13	2.939e-12	yes	down	29.354	45.742	44.624	13.211	9.49	8.392	39.907	10.364
Os03g0125000	RPL5	0.429	-1.222	0.0001024	0.0002777	yes	down	26.891	63.327	58.688	22.278	25.541	15.192	49.635	21.004
Os04g0442300	RR1	0.139	-2.85	1.4e-16	1.003e-15	yes	down	3.812	5.157	5.852	0.541	0.673	0.5	4.94	0.571
Os02g0557800	RR2	0.22	-2.182	1.259e-17	9.516e-17	yes	down	7.931	9.878	9.601	1.437	2.424	1.981	9.137	1.947
Os02g0830200	RR3	0.475	-1.073	0.008459	0.01707	yes	down	3.557	2.023	3.214	1.555	0.693	1.429	2.931	1.226
Os01g0952500	RR4	0.432	-1.21	7.582e-05	0.0002093	yes	down	7.001	5.891	5.664	2.934	3.256	1.521	6.185	2.57
Os04g0524300	RR5	0.047	-4.418	3.878e-05	0.0001111	yes	down	0.797	1.716	0.893	0	0	0	1.135	0
Os01g0940000	CKX4	5.067	2.341	2.84e-21	2.57e-20	yes	up	1.308	1.349	0.982	6.724	6.808	4.788	1.213	6.107
Os05g0374200	CKX9	2.422	1.276	0.003972	0.008503	yes	up	0.45	0.357	0.546	1.211	0.831	1.337	0.451	1.126
Os03g0857900	LOGL5	7.018	2.811	3.352e-56	1.096e-54	yes	up	7.829	13.36	11.744	70.869	78.661	76.439	10.978	75.323
Os05g0591600	LOGL8	6.921	2.791	5.982e-15	3.88e-14	yes	up	0.746	1.002	0.635	6.113	4.542	6.197	0.794	5.617
Os09g0547500	LOGL9	15.253	3.931	6.084e-123	8.524e-121	yes	up	3.158	3.898	4.82	61.773	57.316	60.389	3.959	59.826

## Sheet: Brassinosteroid
The regulated genes in brassinosteroid signaling pathways
Gene_id	Gene name	FC(rgb1-1/WT)	Log2FC(rgb1-1/WT)	Pvalue	Padjust	Significant	Regulate	WT_1_Tpm	WT_2_Tpm	WT_3_Tpm	rgb1-1_1_Tpm	rgb1-1_2_Tpm	rgb1-1_3_Tpm	WT_Tpm	rgb1-1_Tpm
Os05g0139100	APG	0.497	-1.008	0.003323	0.00721	yes	down	3.209	5.981	7.032	1.929	3.196	2.675	5.407	2.6
Os04g0641700	BHLH154	0.069	-3.849	1.175e-06	3.972e-06	yes	down	6.122	2.727	1.686	0.187	0.277	0	3.512	0.155
Os01g0718300	BRI1	0.198	-2.34	3.905e-43	8.446e-42	yes	down	41.731	40.148	38.593	7.216	10.084	5.993	40.157	7.764
Os10g0114400	BRL2	0.067	-3.901	3.998e-29	5.145e-28	yes	down	4.078	2.926	2.747	0.128	0.307	0.163	3.25	0.199
Os07g0580500	BZR1	0.337	-1.568	1.686e-45	3.908e-44	yes	down	65.474	72.233	68.607	21.776	24.957	21.021	68.771	22.585
Os02g0233200	BZR4	0.468	-1.096	0.0005333	0.001309	yes	down	4.283	5.326	6.388	2.884	2.434	1.879	5.332	2.399
Os08g0472800	CYP707A6	0.244	-2.034	1.016e-05	3.109e-05	yes	down	1.676	1.964	1.627	0.364	0.653	0.174	1.756	0.397
Os04g0469800	CYP724B1	0.163	-2.614	5.835e-30	7.809e-29	yes	down	13.256	12.963	11.426	2.451	2.039	1.327	12.548	1.939
Os01g0388000	CYP734A6	0.096	-3.38	4.305e-27	5.094e-26	yes	down	5.846	6.189	6.507	0.354	0.891	0.439	6.181	0.561
Os04g0570000	CYP87A3	0.213	-2.232	0.004323	0.009194	yes	down	0.644	0.506	0.327	0	0.148	0.102	0.492	0.083
Os11g0143200	CYP90A3	0.231	-2.116	2.591e-13	1.515e-12	yes	down	4.047	4.949	4.285	0.728	1.217	0.97	4.427	0.972
Os12g0139300	CYP90A4	0.195	-2.359	8.502e-15	5.468e-14	yes	down	10.435	11.049	11.208	1.683	3.127	1.266	10.897	2.025
Os01g0197100	CYP90D2	0.34	-1.557	2.592e-21	2.353e-20	yes	down	19.358	19.182	20.859	7.186	7.046	5.34	19.8	6.524
Os04g0570600	cytochrome P450	0.179	-2.481	1.298e-06	4.367e-06	yes	down	2.392	2.202	2.896	0.167	0.772	0.245	2.497	0.395
Os05g0207500	GSK2	0.19	-2.397	9.137e-48	2.308e-46	yes	down	21.259	18.725	16.366	3.485	3.572	3.298	18.783	3.452
Os06g0226500	ILI4	0.121	-3.041	0.0003978	0.0009961	yes	down	1.298	4.076	5.911	0.089	0.802	0	3.762	0.297
Os03g0171300	ILI6	0.008	-6.986	2.297e-14	1.436e-13	yes	down	5.029	3.818	2.46	0	0	0	3.769	0
Os01g0864000	OFP8	0.184	-2.445	3.713e-19	3.033e-18	yes	down	9.178	12.517	14.481	2.432	2.147	1.736	12.059	2.105
Os02g0794500	OsSCP10	0.263	-1.928	1.365e-10	6.58e-10	yes	down	12.112	17.843	17.437	3.101	5.551	2.501	15.797	3.718
Os10g0571300	PKFP	0.215	-2.219	1.026e-57	3.47e-56	yes	down	17.242	16.563	17.377	3.524	3.978	3.175	17.061	3.559
Os03g0825300	PKFP	0.309	-1.692	3.202e-32	4.717e-31	yes	down	26.799	28.574	27.296	7.649	9.925	7.269	27.556	8.281
Os03g0232600	TUD1	0.138	-2.855	4.496e-40	8.796e-39	yes	down	27.126	27.711	25.531	3.327	4.869	2.491	26.789	3.562
Os03g0643300	OAT	2.299	1.201	1.258e-27	1.525e-26	yes	up	62.388	60.282	55.901	124.176	119.619	150.733	59.524	131.509
Os05g0245300	BLE3	2.749	1.459	3.367e-12	1.824e-11	yes	up	27.76	17.158	20.968	66.941	52.685	57.48	21.962	59.035
Os08g0342300	BRL3	3.541	1.824	1.235e-21	1.137e-20	yes	up	3.444	2.807	3.402	12.424	8.758	12.445	3.218	11.209
Os07g0518500	CP450-1	2.293	1.197	2.859e-05	8.291e-05	yes	up	2.238	1.765	1.24	3.327	4.71	3.726	1.748	3.921
Os07g0518100	CP450-2	2.848	1.51	2.597e-12	1.419e-11	yes	up	2.351	3.204	3.64	7.551	9.886	7.147	3.065	8.195
Os03g0658800	CP450-3	7.537	2.914	6.975e-07	2.409e-06	yes	up	0.184	1.369	1.151	6.576	13.013	3.543	0.901	7.711
Os09g0441400	CP450-4	10.404	3.379	4.098e-221	2.158e-218	yes	up	78.608	87.428	86.837	788.521	974.16	799.691	84.291	854.124

## Sheet: Gibberellin signal transduction
The regulated genes in Gibberellin signaling pathways
Gene_id	Gene name	FC(rgb1-1/WT)	Log2FC(rgb1-1/WT)	Pvalue	Padjust	Significant	Regulate	WT_1_Tpm	WT_2_Tpm	WT_3_Tpm	rgb1-1_1_Tpm	rgb1-1_2_Tpm	rgb1-1_3_Tpm	WT_Tpm	rgb1-1_Tpm
Os01g0177400	OsGA3ox2	0.127	-2.978	1.001e-05	3.067e-05	yes	down	1.523	2.202	1.954	0.551	0	0.143	1.893	0.231
Os05g0514600	OsGA2ox4	0.09	-3.475	5.728e-10	2.637e-09	yes	down	2.044	2.053	1.438	0.079	0.148	0.184	1.845	0.137
Os05g0560900	OsGA2ox8	0.115	-3.124	3.694e-09	1.584e-08	yes	down	1.298	1.607	1.944	0.138	0.139	0.225	1.616	0.167
Os01g0209700	OsGA2ox7	0.243	-2.042	0.01186	0.02322	yes	down	2.433	0.645	1.329	0.482	0.346	0	1.469	0.276
Os02g0278700	CPS1	0.213	-2.232	3.935e-09	1.684e-08	yes	down	1.226	1.101	1.19	0.276	0.247	0.174	1.172	0.232
Os03g0281900	RCN1	2.392	1.258	7.013e-16	4.806e-15	yes	up	7.247	6.615	6.636	18.99	14.467	14.6	6.833	16.019
Os10g0562100	MYBS2	2.346	1.23	4.456e-28	5.508e-27	yes	up	36.774	35.953	38.583	81.678	77.483	92.355	37.103	83.839
Os06g0570600	CYP701A7	2.757	1.463	0.2001	0.2844	yes	up	0	0.129	0	0.226	0.148	0.306	0.043	0.227
Os06g0569900	CYP701A19	3.138	1.65	0.01248	0.02431	yes	up	0.388	0.069	0.466	0.817	1.375	0.817	0.308	1.003
Os06g0569500	CYP701A8	3.638	1.863	5.178e-13	2.963e-12	yes	up	17.784	19.013	36.104	80.891	103.548	79.348	24.3	87.929

## Sheet: Carbohydrate metabolism
The regulated genes in Carbohydrate metabolism pathways
Gene_id	Gene name	FC(rgb1-1/WT)	Log2FC(rgb1-1/WT)	Pvalue	Padjust	Significant	Regulate	WT_1_Tpm	WT_2_Tpm	WT_3_Tpm	rgb1-1_1_Tpm	rgb1-1_2_Tpm	rgb1-1_3_Tpm	WT_Tpm	rgb1-1_Tpm
Os04g0389800	ALS2	0.14	-2.833	1.724e-15	1.153e-14	yes	down	4.119	7.607	7.856	0.532	1.118	0.909	6.527	0.853
Os02g0765600	AMY1.1	0.158	-2.662	2.998e-10	1.409e-09	yes	down	2608.54	2819.83	2689.11	413.58	177.746	582.167	2705.83	391.164
Os08g0473600	AMY1.4	0.406	-1.3	0.1516	0.224	yes	down	75.399	37.451	17.209	29.622	1.761	10.71	43.353	14.031
Os09g0457800	AMY1.7	0.075	-3.736	8.52e-06	2.632e-05	yes	down	325.614	479.966	210.086	33.028	2.325	11.486	338.555	15.613
Os04g0223300	APX3	0.29	-1.785	1.017e-05	3.111e-05	yes	down	3.404	3.094	4.205	0.768	1.366	0.776	3.568	0.97
Os01g0930800	BGLU5	0.168	-2.571	4.798e-07	1.688e-06	yes	down	1.083	2.936	2.569	0.256	0.376	0.357	2.196	0.33
Os04g0413500	CIN2	0.049	-4.342	5.525e-10	2.548e-09	yes	down	38.553	50.91	52.499	1.132	3.355	0.439	47.321	1.642
Os12g0555600	CSLD4	0.4	-1.321	4.237e-26	4.8e-25	yes	down	17.764	19.836	19.232	6.773	8.56	6.881	18.944	7.405
Os10g0163340	FBA2	0.15	-2.737	0.007368	0.01505	yes	down	0.112	0.744	0.734	0	0.119	0	0.53	0.04
Os08g0113100	FRK2	0.363	-1.462	1.524e-35	2.531e-34	yes	down	654.591	772.331	721.381	256.602	282.967	219.79	716.101	253.12
Os04g0486600	GAPC2	0.43	-1.217	1.596e-55	5.105e-54	yes	down	1309.64	1483.96	1339.6	561.087	598.451	576.593	1377.73	578.71
Os04g0623500	GLO3	0.488	-1.035	1.927e-34	3.069e-33	yes	down	115.209	111.539	106.109	49.35	54.703	54.366	110.952	52.806
Os09g0530200	GLU12	0.14	-2.839	2.397e-05	7.021e-05	yes	down	0.889	1.101	1.27	0.138	0.237	0	1.087	0.125
Os04g0443300	GLU4	0.007	-7.109	2.838e-15	1.875e-14	yes	down	3.945	3.402	3.511	0	0	0	3.619	0
Os09g0488000	GNA1	0.391	-1.353	0.0001617	0.0004284	yes	down	8.504	15.998	20.73	4.834	5.551	6.412	15.077	5.599
Os07g0446800	HXK1	0.324	-1.628	0.1341	0.2018	yes	down	0.102	0.179	0.089	0.03	0	0.031	0.123	0.02
Os07g0529000	ICL	0.212	-2.235	7.848e-16	5.36e-15	yes	down	104.722	75.139	65.959	19.6	9.559	20.776	81.94	16.645
Os01g0746700	MAN2	0.299	-1.741	2.439e-22	2.31e-21	yes	down	45.411	33.047	35.687	9.825	13.438	9.658	38.048	10.974
Os03g0737701	MIK	0.451	-1.149	0.2821	0.3783	yes	down	0	0.952	4.711	0	0	0	1.888	0
Os10g0437600	SSII-1	0.406	-1.3	3.488e-14	2.154e-13	yes	down	11.488	16.484	13.489	5.798	5.947	4.686	13.82	5.477
Os03g0401300	SUS1	0.123	-3.02	2.233e-16	1.579e-15	yes	down	1194.32	1786.46	1670.15	175.406	257.921	108.231	1550.31	180.519
Os02g0831500	SUS6	0.354	-1.499	2.47e-05	7.22e-05	yes	down	3.874	3.987	4.404	1.329	2.048	0.796	4.088	1.391
Os02g0661100	TPP1	0.371	-1.431	0.0004204	0.00105	yes	down	5.989	5.574	5.237	2.756	2.434	0.807	5.6	1.999
Os02g0753000	TPP4	0.073	-3.779	3.385e-09	1.456e-08	yes	down	1.901	3.035	2.281	0.039	0.327	0.041	2.406	0.136
Os09g0369400	TPP7	0.443	-1.174	2.851e-07	1.025e-06	yes	down	13.471	10.255	9.819	4.666	5.888	3.849	11.182	4.801
Os03g0604200	UGD2	0.385	-1.376	0.242	0.3333	yes	down	0.082	0.069	0.02	0.03	0	0	0.057	0.01
Os12g0443500	UGD4	0.231	-2.111	3.57e-21	3.219e-20	yes	down	151.37	140.886	120.333	30.537	41.265	20.307	137.53	30.703
Os08g0374800	UGE-2	0.409	-1.291	1.588e-08	6.433e-08	yes	down	40.178	44.651	33.237	15.259	20.751	10.751	39.355	15.587
Os06g0713800	AMY2A	10.07	3.332	9.262e-21	8.147e-20	yes	up	0.695	1.349	0.833	14.205	7.224	8.474	0.959	9.968
Os01g0508000	BGLU1	2.071	1.05	1.443e-17	1.087e-16	yes	up	73.048	56.037	65.195	137.634	117.551	129.304	64.76	128.163
Os01g0813700	BGLU2	7.6	2.926	7.128e-05	0.0001974	yes	up	0.031	0.188	0.109	0.916	1.9	0.449	0.109	1.088
Os05g0366000	BGLU21	2.864	1.518	0.0002577	0.0006635	yes	up	0.429	0.764	0.486	1.614	1.573	1.705	0.56	1.631
Os05g0366600	BGLU22	73.517	6.2	1.758e-241	1.142e-238	yes	up	0.94	1.299	1.101	79.079	72.436	95.714	1.113	82.41
Os09g0511900	BGLU33	4.042	2.015	0.0004031	0.001009	yes	up	0.327	1.557	0.952	4.332	6.432	1.613	0.945	4.126
Os03g0212800	BGLU6	2.914	1.543	1.72e-50	4.772e-49	yes	up	13.277	14.59	13.093	39.978	37.148	39.664	13.653	38.93
Os06g0727200	CATB	2.118	1.083	1.733e-30	2.38e-29	yes	up	248.805	248.478	225.827	467.625	479.099	549.507	241.037	498.744
Os06g0726100	CHT3	2.902	1.537	0.01888	0.03529	yes	up	11.314	17.238	43.89	83.007	36.673	105.587	24.147	75.089
Os04g0494100	CHT5	90.384	6.498	3.09e-16	2.163e-15	yes	up	0.061	0.486	0.169	51.742	14.844	65.29	0.239	43.959
Os05g0399400	CHT9	2.001	1.001	0.003739	0.008041	yes	up	20.258	19.866	19.113	21.215	65.687	30.853	19.746	39.252
Os04g0664800	CIN6	21.676	4.438	2.119e-35	3.505e-34	yes	up	0.164	0.347	0.228	6.478	4.819	5.605	0.246	5.634
Os09g0255000	CIN7	2.803	1.487	4.479e-20	3.82e-19	yes	up	6.684	6.11	7.548	15.987	18.881	21.215	6.781	18.694
Os03g0712800	GLN1-3	3.663	1.873	1.261e-08	5.164e-08	yes	up	1.196	2.192	2.212	5.257	6.492	8.852	1.867	6.867
Os11g0591100	GME-2	2.158	1.11	7.391e-15	4.776e-14	yes	up	171.587	129.362	125.084	321.693	275.644	302.049	142.011	299.795
Os05g0469600	PDC1	4.107	2.038	0.02717	0.04899	yes	up	0.409	0.06	1.706	5.995	3.266	2.91	0.725	4.057
Os12g0274700	RBCS	2.685	1.425	0.001163	0.002713	yes	up	50.818	99.052	74.132	227.305	285.906	114.602	74.667	209.271
Os12g0291100	RBCS-A	4.24	2.084	1.654e-15	1.108e-14	yes	up	130.121	191.786	159.442	745.343	918.784	395.19	160.45	686.439
Os03g0169100	RPE	2.413	1.271	5.041e-17	3.694e-16	yes	up	38.256	48.499	43.711	118.161	102.519	86.781	43.489	102.487
Os06g0726400	SBE1	2.674	1.419	1.624e-32	2.424e-31	yes	up	120.002	110.259	119.013	286.814	270.825	349.87	116.425	302.503
Os06g0229800	SSII-3	5.344	2.418	3.009e-08	1.192e-07	yes	up	0.245	0.179	0.407	1.221	2.137	1.246	0.277	1.535
Os07g0616800	SUS3	12.151	3.603	2.892e-49	7.708e-48	yes	up	3.894	5.643	7.647	52.972	82.758	74.815	5.728	70.182
Os03g0340500	SUS4	2.256	1.174	6.164e-13	3.506e-12	yes	up	42.886	27.582	31.472	72.375	72.13	84.79	33.98	76.432
Os10g0553300	TPP2	6.993	2.806	4.57e-37	8.045e-36	yes	up	9.597	10.523	7.003	64.667	78.057	45.902	9.041	62.875
Os04g0618200	UEL-2	2.035	1.025	1.212e-23	1.228e-22	yes	up	42.304	35.09	36.51	81.767	75.187	73.274	37.968	76.743
Os09g0526700	UGE-3	4.588	2.198	2.99e-21	2.705e-20	yes	up	8.33	6.298	6.378	36.345	22.612	36.366	7.002	31.774
Os09g0323000	UGE-4	2.442	1.288	7.474e-24	7.665e-23	yes	up	15.597	15.809	15.225	37.655	34.506	31.119	15.544	34.427
Os06g0133000	WAXY	173.045	7.435	1.33e-62	5.167e-61	yes	up	0.02	0.109	0.159	17.966	21.305	11.19	0.096	16.82

## Sheet: Intracellular trafficking
The regulated genes in Intracellular trafficking, secretion, and vesicular transport pathways
Gene_name	Gene name	FC(rgb1-1/WT)	Log2FC(rgb1-1/WT)	Pvalue	Padjust	Significant	Regulate	WT_1_Tpm	WT_2_Tpm	WT_3_Tpm	rgb1-1_1_Tpm	rgb1-1_2_Tpm	rgb1-1_3_Tpm	WT_Tpm	rgb1-1_Tpm
Os01g0823100	EXPA2	0.257	-1.961	7.357e-47	1.789e-45	yes	down	252.903	271.518	249.265	70.81	70.586	51.691	257.895	64.362
Os03g0377100	EXPA21	0.428	-1.224	0.02702	0.04874	yes	down	1.288	1.22	1.389	0.601	0.406	0.541	1.299	0.516
Os05g0477600	EXPA4	0.218	-2.195	1.013e-18	8.076e-18	yes	down	192.284	196.795	192.451	52.106	46.619	23.125	193.843	40.617
Os02g0744200	EXPA5	0.209	-2.26	3.517e-14	2.17e-13	yes	down	30.356	27.086	38.236	6.556	8.857	3.522	31.893	6.312
Os06g0256900	GLU13	0.047	-4.417	6.209e-07	2.159e-06	yes	down	26.962	26.928	29.518	0.404	1.554	0.051	27.803	0.67
Os02g0743400	PIN1A	0.316	-1.66	1.339e-12	7.455e-12	yes	down	42.846	43.838	43.166	12.896	18.327	8.525	43.283	13.249
Os06g0232300	PIN1C	0.23	-2.118	1.293e-11	6.707e-11	yes	down	19.287	17.436	18.538	4.174	5.957	2.001	18.42	4.044
Os06g0660200	PIN2	0.021	-5.564	5.683e-56	1.848e-54	yes	down	10.364	8.887	8.094	0.118	0.119	0.286	9.115	0.174
Os01g0919800	PIN5A	0.32	-1.646	0.007544	0.01538	yes	down	2.545	1.349	1.488	0.532	0.119	0.868	1.794	0.506
Os09g0297400	PPT1	0.331	-1.593	7.455e-62	2.843e-60	yes	down	119.45	129.629	124.459	40.844	43.491	36.407	124.513	40.247
Os08g0344600	PPT2	0.465	-1.106	2.037e-27	2.451e-26	yes	down	51.257	45.068	46.677	24.089	26.233	21.45	47.667	23.924
Os01g0360200	RBOHB	0.371	-1.43	1.015e-15	6.888e-15	yes	down	45.033	44.83	39.853	13.457	20.593	12.833	43.239	15.628
Os08g0535200	SWEET11	0.069	-3.852	1.045e-07	3.933e-07	yes	down	16.241	26.709	20.77	0.788	2.137	0.225	21.24	1.05
Os12g0476200	SWEET13	0.066	-3.916	1.064e-44	2.425e-43	yes	down	51.871	39.672	40.002	2.865	3.849	1.47	43.848	2.728
Os11g0508600	SWEET14	0.087	-3.517	3.44e-47	8.479e-46	yes	down	18.5	12.834	16.762	1.181	1.455	1.358	16.032	1.331
Os07g0512200	ATG8A	2.533	1.341	5.105e-71	2.436e-69	yes	up	271.618	263.742	254.522	651.812	622.992	675.758	263.294	650.187
Os04g0624000	ATG8B	3.953	1.983	1.25e-51	3.56e-50	yes	up	52.729	53.607	45.913	200.745	173.768	213.267	50.75	195.927
Os08g0191600	ATG8C	3.526	1.818	1.806e-65	7.598e-64	yes	up	117.478	111.896	119.618	415.942	355.077	426.533	116.331	399.184
Os10g0535900	EXPA30	5.119	2.356	0.007504	0.0153	yes	up	0.276	0	0.129	1.043	0.485	1.205	0.135	0.911
Os11g0115350	LTP2-A	2.213	1.146	8.712e-11	4.262e-10	yes	up	163.696	143.316	158.678	286.785	440.318	281.538	155.23	336.214
Os01g0780500	SCAMP2	3.294	1.72	1.399e-72	6.86e-71	yes	up	26.922	24.835	24.767	82.269	78.304	85.76	25.508	82.111
Os03g0582200	SCAMP4	9.007	3.171	2.692e-131	4.282e-129	yes	up	13.614	12.15	12.745	109.725	92.762	109.211	12.836	103.899
Os05g0426000	SWEET1B	3.638	1.863	0.001328	0.003072	yes	up	0.337	0.347	0.268	1.742	1.098	0.858	0.317	1.233
Os01g0541800	SWEET2A	2.656	1.409	6.264e-11	3.096e-10	yes	up	7.022	9.809	6.358	23.075	18.693	18.826	7.73	20.198
